# Supplementary material for: Optimization and validation of a cost‐effective protocol for biosurveillance of invasive alien species
Source: Ecol Evol. 2021 Feb 10;11(5):1999–2014. doi: 10.1002/ece3.7139 (PMC7920766; doi:10.1002/ece3.7139)
Supplement: Supplementary file 1 — Appendix S1 [file ECE3-11-1999-s001.xlsx]

## Sheet: Appendix 1
sampleId	markerCodes	instrument	readCount	sequences	dereplicates	mean_length	pc_sim_mean	phylum	class	order	family	subfamily	genus	species	bin_uri
BA-6_19-7-18_COI_2nd	COI-5P	Illumina MiSeq	864980	106	50	409.896	98.6217	Proteobacteria	Alphaproteobacteria	Rickettsiales	Rickettsiaceae		Wolbachia	Wolbachia sp. Melanaspis mga_ASAMI094-05	TAX:375765
BA-6_19-7-18_COI_2nd	COI-5P	Illumina MiSeq	864980	3	2	395	98.0591	Proteobacteria	Alphaproteobacteria	Rickettsiales	Rickettsiaceae		Rickettsia	Rickettsia bellii	TAX:178671
BA-6_19-7-18_COI_2nd	COI-5P	Illumina MiSeq	864980	1	1	410	99.7126	Proteobacteria	Alphaproteobacteria	Rickettsiales	Rickettsiaceae		Wolbachia		TAX:91393
BA-6_19-7-18_COI_2nd	COI-5P	Illumina MiSeq	864980	224	100	409.174	98.3206	Proteobacteria	Alphaproteobacteria	Rickettsiales					TAX:91391
BA-6_19-7-18_COI_2nd	COI-5P	Illumina MiSeq	864980	320	117	394.941	99.5419	Arthropoda	Insecta	Lepidoptera	Erebidae	Herminiinae	Renia	Renia adspergillus	BOLD:AAA6692
BA-6_19-7-18_COI_2nd	COI-5P	Illumina MiSeq	864980	812	328	403.398	99.571	Arthropoda	Insecta	Diptera	Cecidomyiidae				BOLD:AAM6097
BA-6_19-7-18_COI_2nd	COI-5P	Illumina MiSeq	864980	21	8	399.048	99.6656	Arthropoda	Insecta	Hymenoptera	Braconidae	Euphorinae	Meteorus		BOLD:ABA9849
BA-6_19-7-18_COI_2nd	COI-5P	Illumina MiSeq	864980	22	10	395	99.0334	Arthropoda	Insecta	Psocodea	Psocidae	Amphigerontiinae	Amphigerontia	Amphigerontia contaminata	BOLD:AAH3232
BA-6_19-7-18_COI_2nd	COI-5P	Illumina MiSeq	864980	51	20	396.078	99.7171	Arthropoda	Insecta	Psocodea	Philotarsidae	Philotarsinae	Philotarsus	Philotarsus picicornis	BOLD:ACB7137
BA-6_19-7-18_COI_2nd	COI-5P	Illumina MiSeq	864980	1	1	395	97.7215	Arthropoda	Insecta	Coleoptera	Staphylinidae	Aleocharinae	Acrotona		BOLD:ABW2844
BA-6_19-7-18_COI_2nd	COI-5P	Illumina MiSeq	864980	12	9	394.667	99.5779	Arthropoda	Insecta	Psocodea	Elipsocidae	Elipsocinae	Cuneopalpus	Cuneopalpus cyanops	BOLD:ACH4728
BA-6_19-7-18_COI_2nd	COI-5P	Illumina MiSeq	864980	1	1	395	97.4619	Arthropoda	Insecta	Hemiptera	Cicadellidae	Macropsinae	Pediopsoides	Pediopsoides distinctus	BOLD:ACI9823
BA-6_19-7-18_COI_2nd	COI-5P	Illumina MiSeq	864980	2	2	395	98.3544	Arthropoda	Insecta	Coleoptera	Carabidae	Harpalinae	Lebia	Lebia fuscata	BOLD:AAH0212
BA-6_19-7-18_COI_2nd	COI-5P	Illumina MiSeq	864980	25	15	394.96	99.1111	Arthropoda	Insecta	Neuroptera	Hemerobiidae	Hemerobiinae	Hemerobius	Hemerobius stigma, Hemerobius fenestratus, Hemerobius contumax	BOLD:AAG0891
BA-6_19-7-18_COI_2nd	COI-5P	Illumina MiSeq	864980	2	1	404	97.066	Arthropoda	Insecta	Diptera	Tipulidae	Tipulinae	Tipula	Tipula unca	BOLD:AAC4298
BA-6_19-7-18_COI_2nd	COI-5P	Illumina MiSeq	864980	23	11	394.913	99.6258	Arthropoda	Insecta	Psocodea	Caeciliusidae	Caeciliusinae	Valenzuela	Valenzuela flavidus	BOLD:AAN8447
BA-6_19-7-18_COI_2nd	COI-5P	Illumina MiSeq	864980	234	90	395.068	99.8377	Arthropoda	Insecta	Psocodea	Psocidae	Psocinae	Trichadenotecnum	Trichadenotecnum alexanderae complex	BOLD:ACE6318
BA-6_19-7-18_COI_2nd	COI-5P	Illumina MiSeq	864980	13	7	394.692	99.5909	Arthropoda	Insecta	Odonata	Aeshnidae	Aeshninae	Aeshna	Aeshna umbrosa	BOLD:ACE9134
BA-6_19-7-18_COI_2nd	COI-5P	Illumina MiSeq	864980	73	34	394.877	99.7815	Arthropoda	Insecta	Hymenoptera	Formicidae	Myrmicinae	Myrmica	Myrmica cf. rubra, Myrmica microrubra, Myrmica rubra, Myrmica punctiventris	BOLD:AAD0829
BA-6_19-7-18_COI_2nd	COI-5P	Illumina MiSeq	864980	605	201	394.972	99.0728	Arthropoda	Insecta	Psocodea	Amphipsocidae	Amphipsocinae	Polypsocus	Polypsocus corruptus	BOLD:AAM8933
BA-6_19-7-18_COI_2nd	COI-5P	Illumina MiSeq	864980	1	1	393	97.9695	Arthropoda	Insecta	Psocodea	Psocidae				BOLD:ADK9762
BA-6_19-7-18_COI_2nd	COI-5P	Illumina MiSeq	864980	23	11	396.87	98.2481	Arthropoda	Insecta	Hemiptera	Aphididae	Calaphidinae	Therioaphis	Therioaphis trifolii	BOLD:AAA3759
BA-6_19-7-18_COI_2nd	COI-5P	Illumina MiSeq	864980	4450	1216	395.789	99.7918	Arthropoda	Insecta	Diptera	Tipulidae	Tipulinae	Nephrotoma	Nephrotoma alterna	BOLD:AAF9035
BA-6_19-7-18_COI_2nd	COI-5P	Illumina MiSeq	864980	161	49	394.913	99.2248	Arthropoda	Insecta	Hemiptera	Miridae	Mirinae	Phytocoris	Phytocoris diversus, Phytocoris uniformis	BOLD:ABA5790
BA-6_19-7-18_COI_2nd	COI-5P	Illumina MiSeq	864980	74	30	394.986	99.6854	Arthropoda	Insecta	Odonata	Aeshnidae	Aeshninae	Aeshna	Aeshna palmata, Aeshna umbrosa	BOLD:AAA5237
BA-6_19-7-18_COI_2nd	COI-5P	Illumina MiSeq	864980	46	22	394.913	99.3562	Arthropoda	Insecta	Neuroptera	Coniopterygidae	Coniopteryginae			BOLD:ACA4191
BA-6_19-7-18_COI_2nd	COI-5P	Illumina MiSeq	864980	6	3	404	99.7525	Arthropoda	Insecta	Hymenoptera	Eulophidae	Tetrastichinae			BOLD:ACL9054
BA-6_19-7-18_COI_2nd	COI-5P	Illumina MiSeq	864980	1	1	410	100	Arthropoda	Insecta	Neuroptera	Coniopterygidae	Coniopteryginae	Conwentzia	Conwentzia pineticola	BOLD:AAU1711
BA-6_19-7-18_COI_2nd	COI-5P	Illumina MiSeq	864980	35	14	395.857	97.8495	Arthropoda	Insecta	Lepidoptera	Tortricidae	Tortricinae	Argyrotaenia	Argyrotaenia occultana, Argyrotaenia ljungiana, Argyrotaenia pinatubana, Argyrotaenia floridana, Argyrotaenia kimballi, Argyrotaenia velutinana, Argyrotaenia tabulana, Argyrotaenia gogana	BOLD:AAA2955
BA-6_19-7-18_COI_2nd	COI-5P	Illumina MiSeq	864980	95	33	404.968	99.4151	Arthropoda	Insecta	Hemiptera	Aphididae	Lachninae	Essigella	Essigella pini	BOLD:AAI4969
BA-6_19-7-18_COI_2nd	COI-5P	Illumina MiSeq	864980	20207	3724	395.203	99.5743	Arthropoda	Insecta	Hemiptera	Aphididae	Lachninae	Essigella	Essigella californica, Essigella sp. A rgf-2008	BOLD:AAI4968
BA-6_19-7-18_COI_2nd	COI-5P	Illumina MiSeq	864980	1	1	395	98.9873	Arthropoda	Insecta	Lepidoptera	Nepticulidae		Ectoedemia	Ectoedemia ulmella	BOLD:AAI6172
BA-6_19-7-18_COI_2nd	COI-5P	Illumina MiSeq	864980	185	69	394.903	98.5575	Arthropoda	Insecta	Diptera	Chironomidae	Chironominae	Chironomus	Chironomus bifurcatus	BOLD:AAG5453
BA-6_19-7-18_COI_2nd	COI-5P	Illumina MiSeq	864980	1	1	394	97.9747	Arthropoda	Insecta	Diptera	Chironomidae	Tanypodinae			BOLD:AAP5113
BA-6_19-7-18_COI_2nd	COI-5P	Illumina MiSeq	864980	3992	1046	395.358	99.5603	Arthropoda	Insecta	Coleoptera	Cantharidae	Cantharinae	Rhagonycha	Rhagonycha fulva, Rhagonycha sp. O10	BOLD:AAL1297
BA-6_19-7-18_COI_2nd	COI-5P	Illumina MiSeq	864980	40	14	394.725	99.5886	Arthropoda	Insecta	Diptera	Chironomidae	Chironominae			BOLD:AAG5457
BA-6_19-7-18_COI_2nd	COI-5P	Illumina MiSeq	864980	405	157	395.647	99.7755	Arthropoda	Insecta	Hymenoptera	Formicidae	Formicinae	Formica	Formica neogagates, Formica lasioides	BOLD:AAE0406
BA-6_19-7-18_COI_2nd	COI-5P	Illumina MiSeq	864980	16	9	395	99.8101	Arthropoda	Insecta	Lepidoptera	Erebidae	Herminiinae	Zanclognatha	Polypogon obscuripennis, Zanclognatha sp. 1, Zanclognatha jacchusalis, Zanclognatha sp., Zanclognatha minoralis, Zanclognatha minoralis sp. 1, Zanclognatha marcidilinea, Zanclognatha minoralis sp. 3, Zanclognatha gypsalis, Zanclognatha dentata, Zanclognatha theralis, Zanclognatha protumnusalis, Zanclognatha martha, Zanclognatha cruralis, Zanclognatha atrilineella, Zanclognatha obscuripennis, Zanc…	BOLD:AAA5206
BA-6_19-7-18_COI_2nd	COI-5P	Illumina MiSeq	864980	40	12	394.85	99.9114	Arthropoda	Insecta	Lepidoptera	Geometridae	Ennominae	Somatolophia	Somatolophia incana, Somatolophia pallescens, Somatolophia haydenata	BOLD:AAA9811
BA-6_19-7-18_COI_2nd	COI-5P	Illumina MiSeq	864980	22	13	388.955	99.0184	Arthropoda	Insecta	Hymenoptera	Eurytomidae				BOLD:ACK1403
BA-6_19-7-18_COI_2nd	COI-5P	Illumina MiSeq	864980	1	1	395	97.1831	Arthropoda	Insecta	Coleoptera	Cerambycidae	Lamiinae	Lepturges	Lepturges confluens	BOLD:AAF7649
BA-6_19-7-18_COI_2nd	COI-5P	Illumina MiSeq	864980	24	13	396.542	99.2774	Arthropoda	Insecta	Diptera	Ceratopogonidae	Forcipomyiinae	Dasyhelea	Dasyhelea turficola, Dasyhelea sp. 5ES	BOLD:AAV5098
BA-6_19-7-18_COI_2nd	COI-5P	Illumina MiSeq	864980	739	320	395.08	99.3326	Arthropoda	Insecta	Psocodea	Lepidopsocidae	Lepidopsocinae	Echmepteryx	Echmepteryx hageni	BOLD:AAP4625
BA-6_19-7-18_COI_2nd	COI-5P	Illumina MiSeq	864980	8	6	396.875	99.8113	Arthropoda	Insecta	Hymenoptera	Braconidae	Doryctinae	Heterospilus		BOLD:AAU8206
BA-6_19-7-18_COI_2nd	COI-5P	Illumina MiSeq	864980	34	19	395.706	99.2117	Arthropoda	Insecta	Diptera	Hybotidae	Tachydromiinae	Platypalpus	Platypalpus pulicarius	BOLD:AAQ0265
BA-6_19-7-18_COI_2nd	COI-5P	Illumina MiSeq	864980	71	28	394.831	99.8823	Arthropoda	Insecta	Lepidoptera	Geometridae	Ennominae	Hypagyrtis	Hypagyrtis esther, Hypagyrtis piniata	BOLD:AAA4057
BA-6_19-7-18_COI_2nd	COI-5P	Illumina MiSeq	864980	29	10	394.828	99.1355	Arthropoda	Insecta	Psocodea	Caeciliusidae	Caeciliusinae	Valenzuela	Valenzuela flavidus	BOLD:AAH3228
BA-6_19-7-18_COI_2nd	COI-5P	Illumina MiSeq	864980	1	1	410	99.2683	Arthropoda	Insecta	Psocodea	Caeciliusidae	Caeciliusinae	Valenzuela	Valenzuela cf. manteri	BOLD:ACA3113
BA-6_19-7-18_COI_2nd	COI-5P	Illumina MiSeq	864980	10397	2057	379.971	98.3082	Arthropoda	Insecta	Hymenoptera	Platygastridae	Scelioninae	Aradophagus, Telenomus, Axea, Baeus, Calliscelio	Calliscelio rubriclavus, Axea sp. OSUC 420745, Baeus sp. OSUC 627836, Telenomus podisi, Aradophagus sp. OSUC 627833	BOLD:AAG7891
BA-6_19-7-18_COI_2nd	COI-5P	Illumina MiSeq	864980	35	15	395.2	98.8944	Arthropoda	Insecta	Lepidoptera	Gracillariidae	Lithocolletinae	Phyllonorycter	Phyllonorycter apparella	BOLD:ADL8611
BA-6_19-7-18_COI_2nd	COI-5P	Illumina MiSeq	864980	274	107	395.051	99.5511	Arthropoda	Insecta	Psocodea	Psocidae	Amphigerontiinae	Blaste	Blaste sp. 2KJEM, Blaste sp. 2KJ&EM	BOLD:ACL2075
BA-6_19-7-18_COI_2nd	COI-5P	Illumina MiSeq	864980	4	4	395	99.7893	Arthropoda	Insecta	Lepidoptera	Gracillariidae	Lithocolletinae	Phyllonorycter	Phyllonorycter apparella	BOLD:AAD4914
BA-6_19-7-18_COI_2nd	COI-5P	Illumina MiSeq	864980	1	1	395	97.9747	Arthropoda	Insecta	Coleoptera	Scirtidae	Scirtinae	Contacyphon		BOLD:AAN5931
BA-6_19-7-18_COI_2nd	COI-5P	Illumina MiSeq	864980	19	11	394.947	99.8268	Arthropoda	Insecta	Coleoptera	Curculionidae	Lixinae	Rhinocyllus	Rhinocyllus conicus	BOLD:ACG0491
BA-6_19-7-18_COI_2nd	COI-5P	Illumina MiSeq	864980	264	106	394.951	98.735	Arthropoda	Insecta	Blattodea	Ectobiidae	Ectobiinae	Ectobius	Ectobius lucidus	BOLD:ACL7273
BA-6_19-7-18_COI_2nd	COI-5P	Illumina MiSeq	864980	2	2	395	98.1013	Arthropoda	Insecta	Hymenoptera	Ichneumonidae	Campopleginae	Hyposoter	Hyposoter sp. Oz081	BOLD:AAM7398
BA-6_19-7-18_COI_2nd	COI-5P	Illumina MiSeq	864980	125	100	395.072	98.6943	Arthropoda	Insecta	Psocodea	Lachesillidae	Lachesillinae	Lachesilla	Lachesilla contraforcepeta	BOLD:ADL2251
BA-6_19-7-18_COI_2nd	COI-5P	Illumina MiSeq	864980	57	32	397.298	99.8108	Arthropoda	Insecta	Coleoptera	Cerambycidae	Lamiinae	Urgleptes	Urgleptes querci	BOLD:AAW7235
BA-6_19-7-18_COI_2nd	COI-5P	Illumina MiSeq	864980	121	46	395.686	99.8327	Arthropoda	Insecta	Diptera	Cecidomyiidae				BOLD:AAN5205
BA-6_19-7-18_COI_2nd	COI-5P	Illumina MiSeq	864980	1	1	395	98.481	Arthropoda	Insecta	Hemiptera	Cicadellidae	Cicadellinae	Graphocephala	Graphocephala fennahi, Graphocephala teliformis, Graphocephala picta	BOLD:AAG2909
BA-6_19-7-18_COI_2nd	COI-5P	Illumina MiSeq	864980	10	3	395	97.6456	Arthropoda	Insecta	Diptera	Cecidomyiidae				BOLD:ACY0600
BA-6_19-7-18_COI_2nd	COI-5P	Illumina MiSeq	864980	41	14	394.902	99.9074	Arthropoda	Insecta	Lepidoptera	Noctuidae	Balsinae	Balsa	Balsa tristrigella	BOLD:AAA6646
BA-6_19-7-18_COI_2nd	COI-5P	Illumina MiSeq	864980	517	138	394.903	99.0143								BOLD:ADZ2507
BA-6_19-7-18_COI_2nd	COI-5P	Illumina MiSeq	864980	11	6	408.545	99.8448	Arthropoda	Insecta	Coleoptera	Curculionidae				BOLD:ACI6957
BA-6_19-7-18_COI_2nd	COI-5P	Illumina MiSeq	864980	35	21	394.543	99.7468	Arthropoda	Insecta	Lepidoptera	Noctuidae	Noctuinae	Mythimna, Agrotis	Mythimna unipuncta	BOLD:AAA2482
BA-6_19-7-18_COI_2nd	COI-5P	Illumina MiSeq	864980	5	3	388.8	100	Arthropoda	Insecta	Hymenoptera	Platygastridae	Scelioninae	Telenomus		BOLD:ABW3238
BA-6_19-7-18_COI_2nd	COI-5P	Illumina MiSeq	864980	24	9	394.792	99.926	Arthropoda	Insecta	Trichoptera	Hydropsychidae	Smicrideinae	Smicridea	Smicridea turrialbana	BOLD:ADX4802
BA-6_19-7-18_COI_2nd	COI-5P	Illumina MiSeq	864980	2	2	394	97.7401	Arthropoda	Insecta	Hymenoptera	Colletidae	Colletinae	Colletes	Colletes nudus	BOLD:AAR9947
BA-6_19-7-18_COI_2nd	COI-5P	Illumina MiSeq	864980	163	73	394.908	99.6794	Arthropoda	Insecta	Hemiptera	Miridae	Phylinae	Phoenicocoris	Phoenicocoris strobicola	BOLD:AAH8507
BA-6_19-7-18_COI_2nd	COI-5P	Illumina MiSeq	864980	148	62	395.243	99.7252	Arthropoda	Insecta	Diptera	Culicidae	Anophelinae	Anopheles	Anopheles quadrimaculatus, Anopheles atropos, Anopheles quadrimaculatus A, Anopheles quadrimaculatus A Orlando	BOLD:AAC2281
BA-6_19-7-18_COI_2nd	COI-5P	Illumina MiSeq	864980	4895	1282	395.136	99.792	Arthropoda	Insecta	Diptera	Cecidomyiidae	Cecidomyiinae	Lestodiplosis	Lestodiplosis juniperina	BOLD:AAH3720
BA-6_19-7-18_COI_2nd	COI-5P	Illumina MiSeq	864980	6	4	402.5	99.6264	Arthropoda	Insecta	Hymenoptera	Formicidae	Myrmicinae	Aphaenogaster	Aphaenogaster fulva-rudis-texana complex, Aphaenogaster rudis	BOLD:AAD1927
BA-6_19-7-18_COI_2nd	COI-5P	Illumina MiSeq	864980	42	24	396.619	99.5446	Arthropoda	Insecta	Coleoptera	Mycetophagidae	Mycetophaginae	Litargus	Litargus tetraspilotus	BOLD:AAU7327
BA-6_19-7-18_COI_2nd	COI-5P	Illumina MiSeq	864980	86	35	394.907	97.8597	Arthropoda	Insecta	Hemiptera	Cicadellidae	Typhlocybinae	Typhlocyba	Typhlocyba pomaria	BOLD:AAF5980
BA-6_19-7-18_COI_2nd	COI-5P	Illumina MiSeq	864980	4159	1169	394.967	98.556	Arthropoda	Insecta	Diptera	Chironomidae	Chironominae	Tanytarsus		BOLD:AAP5870
BA-6_19-7-18_COI_2nd	COI-5P	Illumina MiSeq	864980	7	5	394.857	99.5298	Arthropoda	Insecta	Hymenoptera	Ichneumonidae	Pimplinae	Itoplectis	Itoplectis sp., Itoplectis conquisitor	BOLD:AAB1281
BA-6_19-7-18_COI_2nd	COI-5P	Illumina MiSeq	864980	5	5	397.4	99.6962	Arthropoda	Insecta	Coleoptera	Chrysomelidae	Galerucinae	Neogalerucella	Neogalerucella pusilla, Neogalerucella calmariensis	BOLD:AAL2945
BA-6_19-7-18_COI_2nd	COI-5P	Illumina MiSeq	864980	9	8	401.667	97.7315	Arthropoda	Insecta	Coleoptera	Curculionidae	Entiminae	Polydrusus	Polydrusus formosus	BOLD:ACO8630
BA-6_19-7-18_COI_2nd	COI-5P	Illumina MiSeq	864980	1	1	395	98.7342	Arthropoda	Insecta	Psocodea	Lachesillidae	Lachesillinae	Lachesilla		BOLD:ABA6550
BA-6_19-7-18_COI_2nd	COI-5P	Illumina MiSeq	864980	41	21	394.902	99.4936	Arthropoda	Insecta	Lepidoptera	Tortricidae	Tortricinae	Acleris	Acleris nivisellana	BOLD:AAB8122
BA-6_19-7-18_COI_2nd	COI-5P	Illumina MiSeq	864980	40	18	395	98.7974	Arthropoda	Insecta	Diptera	Chironomidae	Chironominae	Tanytarsus	Tanytarsus bathophilus	BOLD:ACD1711
BA-6_19-7-18_COI_2nd	COI-5P	Illumina MiSeq	864980	1	1	410	99.7101	Arthropoda	Insecta	Diptera	Chironomidae	Orthocladiinae			BOLD:ACF8956
BA-6_19-7-18_COI_2nd	COI-5P	Illumina MiSeq	864980	8	3	395	98.2595	Arthropoda	Insecta	Diptera	Pipunculidae	Nephrocerinae	Nephrocerus	Nephrocerus daeckei, Nephrocerus atrapilus, Nephrocerus sp. JHS-2006, Nephrocerus woodi, Nephrocerus daeckei group	BOLD:AAD3177
BA-6_19-7-18_COI_2nd	COI-5P	Illumina MiSeq	864980	3	3	400	97.5836	Arthropoda	Insecta	Diptera	Chironomidae	Chironominae	Tanytarsus		BOLD:AAN5329
BA-6_19-7-18_COI_2nd	COI-5P	Illumina MiSeq	864980	21	7	389	98.7469	Arthropoda	Insecta	Hymenoptera	Eulophidae				BOLD:ACC7530
BA-6_19-7-18_COI_2nd	COI-5P	Illumina MiSeq	864980	77	34	395.039	99.2576	Arthropoda	Insecta	Diptera	Chironomidae				BOLD:ADL2357
BA-6_19-7-18_COI_2nd	COI-5P	Illumina MiSeq	864980	120	55	394.908	98.4451	Arthropoda	Insecta	Diptera	Chironomidae	Orthocladiinae	Psectrocladius	Psectrocladius simulans	BOLD:AAM6246
BA-6_19-7-18_COI_2nd	COI-5P	Illumina MiSeq	864980	8	4	395.125	98.8294	Arthropoda	Insecta	Diptera	Ceratopogonidae	Forcipomyiinae	Dasyhelea		BOLD:ABV1354
BA-6_19-7-18_COI_2nd	COI-5P	Illumina MiSeq	864980	29	16	388.931	99.5565	Arthropoda	Insecta	Thysanoptera	Thripidae	Thripinae	Thrips	Thrips tabaci	BOLD:AAB3870
BA-6_19-7-18_COI_2nd	COI-5P	Illumina MiSeq	864980	3200	869	394.947	99.5938	Arthropoda	Insecta	Psocodea	Lachesillidae	Lachesillinae	Lachesilla	Lachesilla contraforcepeta	BOLD:ABA6546
BA-6_19-7-18_COI_2nd	COI-5P	Illumina MiSeq	864980	3	3	395	99.3249	Arthropoda	Insecta	Hemiptera	Cicadellidae	Coelidiinae	Jikradia	Jikradia olitoria	BOLD:AAG2881
BA-6_19-7-18_COI_2nd	COI-5P	Illumina MiSeq	864980	34	15	402.794	98.1609	Arthropoda	Insecta	Coleoptera	Latridiidae	Corticariinae	Melanophthalma		BOLD:AAU6965
BA-6_19-7-18_COI_2nd	COI-5P	Illumina MiSeq	864980	5	4	398	98.0401	Arthropoda	Insecta	Coleoptera	Melandryidae	Melandryinae	Symphora	Symphora rugosa	BOLD:AAM7619
BA-6_19-7-18_COI_2nd	COI-5P	Illumina MiSeq	864980	78	39	394.731	99.1884	Arthropoda	Insecta	Diptera	Chironomidae				BOLD:ACU7273
BA-6_19-7-18_COI_2nd	COI-5P	Illumina MiSeq	864980	9	5	394.333	99.4933	Arthropoda	Insecta	Diptera	Ceratopogonidae	Forcipomyiinae	Dasyhelea		BOLD:ACE1884
BA-6_19-7-18_COI_2nd	COI-5P	Illumina MiSeq	864980	1	1	391	97.0149	Arthropoda	Insecta	Diptera	Ceratopogonidae	Ceratopogoninae	Culicoides	Culicoides biguttatus	BOLD:AAG6468
BA-6_19-7-18_COI_2nd	COI-5P	Illumina MiSeq	864980	33	14	394.788	99.4476	Arthropoda	Insecta	Neuroptera	Hemerobiidae	Hemerobiinae	Hemerobius	Hemerobius pinidumus	BOLD:AAG0904
BA-6_19-7-18_COI_2nd	COI-5P	Illumina MiSeq	864980	41	21	408.732	99.7053	Arthropoda	Insecta	Hemiptera	Aphididae	Aphidinae	Acyrthosiphon	Acyrthosiphon pisum	BOLD:AAB1787
BA-6_19-7-18_COI_2nd	COI-5P	Illumina MiSeq	864980	2	2	395	99.6203	Arthropoda	Insecta	Diptera	Cecidomyiidae	Cecidomyiinae	Vitisiella	Vitisiella brevicauda	BOLD:ACK1360
BA-6_19-7-18_COI_2nd	COI-5P	Illumina MiSeq	864980	24	17	406.167	99.2504	Arthropoda	Insecta	Coleoptera	Cerambycidae	Lamiinae	Pogonocherus	Pogonocherus parvulus, Pogonocherus mixtus	BOLD:AAP7065
BA-6_19-7-18_COI_2nd	COI-5P	Illumina MiSeq	864980	17	8	397.529	99.8395	Arthropoda	Insecta	Hemiptera	Miridae	Phylinae	Pilophorus	Pilophorus strobicola, Pilophorus uhleri	BOLD:ABA5765
BA-6_19-7-18_COI_2nd	COI-5P	Illumina MiSeq	864980	1	1	410	100	Arthropoda	Insecta	Hymenoptera	Braconidae	Euphorinae	Peristenus		BOLD:AAU8344
BA-6_19-7-18_COI_2nd	COI-5P	Illumina MiSeq	864980	22	11	394.909	99.5282	Arthropoda	Insecta	Psocodea	Stenopsocidae		Graphopsocus	Graphopsocus cruciatus	BOLD:ACA2933
BA-6_19-7-18_COI_2nd	COI-5P	Illumina MiSeq	864980	1	1	395	97.4684	Arthropoda	Insecta	Coleoptera	Staphylinidae	Scaphidiinae	Scaphisoma	Scaphisoma rubens	BOLD:ABA9099
BA-6_19-7-18_COI_2nd	COI-5P	Illumina MiSeq	864980	52	26	401.865	99.6801	Arthropoda	Insecta	Hemiptera	Aphididae	Lachninae	Cinara	Cinara strobi	BOLD:AAE2631
BA-6_19-7-18_COI_2nd	COI-5P	Illumina MiSeq	864980	81	28	394.914	99.5968	Arthropoda	Insecta	Diptera	Limoniidae				BOLD:AAF8971
BA-6_19-7-18_COI_2nd	COI-5P	Illumina MiSeq	864980	3017	734	395.144	99.8131	Arthropoda	Insecta	Hemiptera	Aphididae	Lachninae	Eulachnus	Eulachnus sp. 3 LMH-2015, Eulachnus agilis	BOLD:ACF4455
BA-6_19-7-18_COI_2nd	COI-5P	Illumina MiSeq	864980	24	9	382.833	99.6301	Arthropoda	Insecta	Thysanoptera	Phlaeothripidae	Phlaeothripinae	Leptothrips		BOLD:AAN8715
BA-6_19-7-18_COI_2nd	COI-5P	Illumina MiSeq	864980	10	5	409.8	99.7805	Arthropoda	Insecta	Hemiptera	Cicadellidae	Deltocephalinae	Japananus	Japananus hyalinus	BOLD:ABA5823
BA-6_19-7-18_COI_2nd	COI-5P	Illumina MiSeq	864980	237	100	395.321	99.8068	Arthropoda	Insecta	Lepidoptera	Nymphalidae	Nymphalinae	Nymphalis	Nymphalis antiopa	BOLD:AAA7166
BA-6_19-7-18_COI_2nd	COI-5P	Illumina MiSeq	864980	1	1	395	97.4026	Arthropoda	Insecta	Hemiptera	Cicadellidae	Coelidiinae	Jikradia		BOLD:ADU6133
BA-6_19-7-18_COI_2nd	COI-5P	Illumina MiSeq	864980	3	3	395	99.5781	Arthropoda	Insecta	Diptera	Syrphidae	Syrphinae	Didea, Eupeodes, Syrphus	Eupeodes aberrantis, Didea alneti, Didea fuscipes	BOLD:AAI9913
BA-6_19-7-18_COI_2nd	COI-5P	Illumina MiSeq	864980	1834	534	395.124	99.5637	Arthropoda	Insecta	Diptera	Cecidomyiidae				BOLD:ABW7767
BA-6_19-7-18_COI_2nd	COI-5P	Illumina MiSeq	864980	88	40	395.148	99.497	Arthropoda	Insecta	Coleoptera	Coccinellidae	Coccinellinae	Mulsantina	Mulsantina picta	BOLD:AAM7729
BA-6_19-7-18_COI_2nd	COI-5P	Illumina MiSeq	864980	298	105	408.846	98.1322	Arthropoda	Insecta	Coleoptera	Latridiidae	Corticariinae	Melanophthalma	Melanophthalma pumila	BOLD:AAM7680
BA-6_19-7-18_COI_2nd	COI-5P	Illumina MiSeq	864980	1133	362	391.732	98.951	Arthropoda	Insecta	Hymenoptera	Eulophidae	Entedoninae	Closterocerus	Closterocerus trifasciatus	BOLD:AAZ3285
BA-6_19-7-18_COI_2nd	COI-5P	Illumina MiSeq	864980	52	24	401.923	99.56								BOLD:ADZ4553
BA-6_19-7-18_COI_2nd	COI-5P	Illumina MiSeq	864980	68	29	394.897	99.7915	Arthropoda	Insecta	Diptera	Chironomidae	Chironominae	Chironomus		BOLD:ABV1237
BA-6_19-7-18_COI_2nd	COI-5P	Illumina MiSeq	864980	3	3	400	99.6655	Arthropoda	Insecta	Hemiptera	Flatidae	Flatinae	Metcalfa	Metcalfa pruinosa	BOLD:AAG4399
BA-6_19-7-18_COI_2nd	COI-5P	Illumina MiSeq	864980	9	5	386.111	99.9424	Arthropoda	Insecta	Hemiptera	Diaspididae	Aspidiotinae	Diaspidiotus	Diaspidiotus perniciosus	BOLD:AAI6713
BA-6_19-7-18_COI_2nd	COI-5P	Illumina MiSeq	864980	2074	676	396.295	99.2953	Arthropoda	Insecta	Diptera	Chironomidae	Orthocladiinae	Paraphaenocladius	Paraphaenocladius impensus	BOLD:AAC4197
BA-6_19-7-18_COI_2nd	COI-5P	Illumina MiSeq	864980	427	156	400.412	99.8137	Arthropoda	Insecta	Coleoptera	Curculionidae	Entiminae	Polydrusus	Polydrusus formosus	BOLD:AAB8911
BA-6_19-7-18_COI_2nd	COI-5P	Illumina MiSeq	864980	68	26	395.809	99.8258	Arthropoda	Insecta	Lepidoptera	Bucculatricidae		Bucculatrix		BOLD:ABZ4482
BA-6_19-7-18_COI_2nd	COI-5P	Illumina MiSeq	864980	616	283	395.231	99.1151	Arthropoda	Insecta	Psocodea	Psocidae	Psocinae	Cerastipsocus		BOLD:ABW5646
BA-6_19-7-18_COI_2nd	COI-5P	Illumina MiSeq	864980	7	4	398.286	100	Arthropoda	Insecta	Hemiptera	Cicadellidae	Typhlocybinae	Erythroneura	Erythroneura bakeri	BOLD:AAV0161
BA-6_19-7-18_COI_2nd	COI-5P	Illumina MiSeq	864980	23	15	394.957	99.0535	Arthropoda	Insecta	Hymenoptera	Braconidae	Doryctinae	Heterospilus		BOLD:AAY6831
BA-6_19-7-18_COI_2nd	COI-5P	Illumina MiSeq	864980	2	2	380	97.8947	Arthropoda	Insecta	Hymenoptera	Platygastridae	Scelioninae			BOLD:ADI0930
BA-6_19-7-18_COI_2nd	COI-5P	Illumina MiSeq	864980	24	16	394.875	99.7468	Arthropoda	Insecta	Lepidoptera	Tortricidae	Tortricinae	Acleris	Acleris cornana	BOLD:ABZ7431
BA-6_19-7-18_COI_2nd	COI-5P	Illumina MiSeq	864980	63	24	395.127	99.8269	Arthropoda	Insecta	Psocodea	Stenopsocidae		Graphopsocus	Graphopsocus cruciatus	BOLD:ACB0984
BA-6_19-7-18_COI_2nd	COI-5P	Illumina MiSeq	864980	77	37	409.896	99.7308								BOLD:ADY5706
BA-6_19-7-18_COI_2nd	COI-5P	Illumina MiSeq	864980	13150	2838	395.631	99.8202	Arthropoda	Insecta	Diptera	Tipulidae	Tipulinae	Tipula	Tipula (Beringotipula) coloradensis, Tipula appendiculata, Tipula (Beringotipula) resurgens, Tipula comstockiana, Tipula coloradensis	BOLD:AAA8248
BA-6_19-7-18_COI_2nd	COI-5P	Illumina MiSeq	864980	43	13	394.93	99.4034	Arthropoda	Insecta	Lepidoptera	Tortricidae	Tortricinae	Choristoneura	Choristoneura parallela, Choristoneura rosaceana, Choristoneura zapulata, Choristoneura obsoletana	BOLD:AAA1517
BA-6_19-7-18_COI_2nd	COI-5P	Illumina MiSeq	864980	7	6	405.714	99.5378	Arthropoda	Insecta	Diptera	Cecidomyiidae				BOLD:ADT0361
BA-6_19-7-18_COI_2nd	COI-5P	Illumina MiSeq	864980	15	6	409.8	97.9043	Arthropoda	Insecta	Diptera	Chironomidae	Chironominae	Dicrotendipes	Dicrotendipes tritomus	BOLD:AAC0706
BA-6_19-7-18_COI_2nd	COI-5P	Illumina MiSeq	864980	1082	321	394.994	99.4681	Arthropoda	Insecta	Coleoptera	Chrysomelidae	Galerucinae	Altica	Altica woodsi, Altica chalybea	BOLD:AAH0273
BA-6_19-7-18_COI_2nd	COI-5P	Illumina MiSeq	864980	79	39	396	99.5028	Arthropoda	Insecta	Diptera	Cecidomyiidae				BOLD:ACA6240
BA-6_19-7-18_COI_2nd	COI-5P	Illumina MiSeq	864980	12428	3570	400.454	99.3952	Arthropoda	Insecta	Psocodea	Peripsocidae		Peripsocus	Peripsocus subfasciatus, Peripsocus cf. alboguttatus	BOLD:AAN8450
BA-6_19-7-18_COI_2nd	COI-5P	Illumina MiSeq	864980	28	13	396	99.7856	Arthropoda	Insecta	Lepidoptera	Gelechiidae	Gelechiinae	Coleotechnites	Coleotechnites sp., Coleotechnites piceaella, Coleotechnites laricis, Coleotechnites sp. 3, Coleotechnites carbonaria, Coleotechnites granti, Coleotechnites macleodi, Coleotechnites gibsonella, Coleotechnites coniferella, Coleotechnites thujaella, Coleotechnites apicitripunctella, Coleotechnites martini	BOLD:AAA5953
BA-6_19-7-18_COI_2nd	COI-5P	Illumina MiSeq	864980	26	13	394.808	99.8247	Arthropoda	Insecta	Hymenoptera	Apidae	Apinae	Bombus	Bombus terricola	BOLD:AAA8658
BA-6_19-7-18_COI_2nd	COI-5P	Illumina MiSeq	864980	21	11	401.429	98.8104	Arthropoda	Insecta	Hemiptera					BOLD:ADU0974
BA-6_19-7-18_COI_2nd	COI-5P	Illumina MiSeq	864980	319	114	395.285	99.0719	Arthropoda	Insecta	Diptera	Cecidomyiidae				BOLD:AAZ0285
BA-6_19-7-18_COI_2nd	COI-5P	Illumina MiSeq	864980	2	2	395	99.4937	Arthropoda	Insecta	Coleoptera	Corylophidae	Corylophinae	Clypastraea	Clypastraea lunata	BOLD:AAN6155
BA-6_19-7-18_COI_2nd	COI-5P	Illumina MiSeq	864980	9	6	394.889	99.5218	Heterokontophyta	Oomycota	Peronosporales	Peronosporaceae		Peronospora	Peronospora variabilis	BOLD:ACP0822
BA-6_19-7-18_COI_2nd	COI-5P	Illumina MiSeq	864980	2	1	410	99.7319	Heterokontophyta	Oomycota	Peronosporales	Peronosporaceae		Hyaloperonospora	Hyaloperonospora parasitica	BOLD:ADQ9483
BA-6_19-7-18_COI_2nd	COI-5P	Illumina MiSeq	864980	18	9	402.5	99.8489	Heterokontophyta	Oomycota	Peronosporales	Peronosporaceae		Peronospora	Peronospora sp. 3 HV	BOLD:ACP0574
BA-6_19-7-18_COI_2nd	COI-5P	Illumina MiSeq	864980	38	15	399.553	99.8422	Heterokontophyta	Oomycota	Peronosporales	Peronosporaceae		Peronospora	Peronospora romanica, Peronospora medicaginis-orbicularis, Peronospora aestivalis	BOLD:ACP0446
BA-6_19-7-18_COI_2nd	COI-5P	Illumina MiSeq	864980	51	25	395.098	99.8076	Heterokontophyta	Oomycota	Peronosporales	Peronosporaceae		Peronospora	Peronospora variabilis	BOLD:ACP0823
BA-6_19-7-18_COI_2nd	COI-5P	Illumina MiSeq	864980	2	1	410	100	Heterokontophyta	Oomycota	Peronosporales	Peronosporaceae		Peronospora	Peronospora sp. 5 HV	BOLD:ACP1366
BA-6_19-7-18_COI_2nd	COI-5P	Illumina MiSeq	864980	1	1	394	99.0521	Heterokontophyta	Oomycota						TAX:23716
BA-6_19-7-18_COI_2nd	COI-5P	Illumina MiSeq	864980	21	14	395.571	98.9646	Arthropoda	Insecta	Coleoptera	Curculionidae	Scolytinae	Pityophthorus	Pityophthorus cariniceps	BOLD:ABW5072
BA-6_19-7-18_COI_2nd	COI-5P	Illumina MiSeq	864980	10034	2406	395.18	99.8006	Arthropoda	Insecta	Diptera	Ceratopogonidae	Ceratopogoninae	Culicoides	Culicoides biguttatus	BOLD:AAG6468
BA-6_19-7-18_COI_2nd	COI-5P	Illumina MiSeq	864980	156	59	397.417	99.5163	Arthropoda	Arachnida	Araneae	Theridiidae		Yunohamella	Yunohamella lyrica	BOLD:AAG4815
BA-6_19-7-18_COI_2nd	COI-5P	Illumina MiSeq	864980	152	64	395.066	99.8707	Arthropoda	Arachnida	Trombidiformes	Tarsonemidae				BOLD:ACY9619
BA-6_19-7-18_COI_2nd	COI-5P	Illumina MiSeq	864980	10	7	408.4	99.364	Arthropoda	Arachnida	Araneae	Dictynidae		Dictyna	Dictyna brevitarsa	BOLD:AAB2306
BA-6_19-7-18_COI_2nd	COI-5P	Illumina MiSeq	864980	44	23	394.477	99.5506	Arthropoda	Arachnida	Trombidiformes	Tetranychidae	Tetranychinae	Oligonychus		BOLD:ACG6638
BA-6_19-7-18_COI_2nd	COI-5P	Illumina MiSeq	864980	3	3	394.667	98.4797	Arthropoda	Arachnida	Trombidiformes	Eriophyidae		Abacarus	Abacarus lolii	BOLD:ACQ4206
BA-6_19-7-18_COI_2nd	COI-5P	Illumina MiSeq	864980	17	8	407.412	97.2038	Arthropoda	Collembola	Entomobryomorpha	Entomobryidae	Entomobryinae	Entomobrya	Entomobrya nivalis	BOLD:AAA8924
BA-6_19-7-18_COI_2nd	COI-5P	Illumina MiSeq	864980	46	23	394.891	99.2848	Arthropoda	Arachnida	Mesostigmata	Phytoseiidae	Amblyseiinae	Euseius	Euseius sp. JCS03	BOLD:ACB9781
BA-6_19-7-18_COI_2nd	COI-5P	Illumina MiSeq	864980	704	270	395.105	99.7573	Arthropoda	Arachnida	Trombidiformes	Tetranychidae		Panonychus	Panonychus ulmi	BOLD:ACK1507
BA-6_19-7-18_COI_2nd	COI-5P	Illumina MiSeq	864980	4	4	398.75	99.3185	Arthropoda	Malacostraca	Isopoda	Armadillidiidae		Armadillidium	Armadillidium vulgare	BOLD:AAE6611
BA-6_19-7-18_COI_2nd	COI-5P	Illumina MiSeq	864980	30	12	397.433	99.8987	Arthropoda	Collembola	Symphypleona	Bourletiellidae				BOLD:AAN4906
BA-6_19-7-18_COI_2nd	COI-5P	Illumina MiSeq	864980	115	50	409.461	98.6038	Arthropoda	Collembola	Entomobryomorpha	Entomobryidae	Entomobryinae	Entomobrya		BOLD:ADI1544
BA-6_19-7-18_COI_2nd	COI-5P	Illumina MiSeq	864980	33	15	409.909	98.6589	Arthropoda	Collembola	Entomobryomorpha	Entomobryidae	Entomobryinae	Entomobrya		BOLD:ADI0838
BA-6_19-7-18_COI_2nd	COI-5P	Illumina MiSeq	864980	31	8	394.806	97.2147	Arthropoda	Arachnida	Trombidiformes	Eupodidae				BOLD:ACL6848
BA-6_19-7-18_COI_2nd	COI-5P	Illumina MiSeq	864980	34	16	394.941	99.7468	Arthropoda	Arachnida	Sarcoptiformes	Oribatulidae		Phauloppia		BOLD:ACF9074
BA-6_19-7-18_COI_2nd	COI-5P	Illumina MiSeq	864980	1	1	395	99.7462	Arthropoda	Arachnida	Trombidiformes	Eriophyidae				BOLD:ABV0862
BA-6_19-7-18_COI_2nd	COI-5P	Illumina MiSeq	864980	542	231	394.985	99.2197	Arthropoda	Arachnida	Trombidiformes	Eriophyidae		Aceria	Aceria tosichella	BOLD:ACI0835
BA-6_19-7-18_COI_2nd	COI-5P	Illumina MiSeq	864980	10	8	396.3	99.4933	Arthropoda	Arachnida	Opiliones	Sclerosomatidae		Leiobunum		BOLD:ACM8445
BA-6_19-7-18_COI_2nd	COI-5P	Illumina MiSeq	864980	27	9	394.778	99.4013	Arthropoda	Arachnida	Sarcoptiformes	Oribatulidae				BOLD:ACG4265
BA-6_19-7-18_COI_2nd	COI-5P	Illumina MiSeq	864980	20	14	394.75	99.2657	Arthropoda	Arachnida	Sarcoptiformes	Oribatulidae				BOLD:ACG2715
BA-6_19-7-18_COI_2nd	COI-5P	Illumina MiSeq	864980	71	36	409.887	97.6398	Arthropoda	Arachnida	Trombidiformes	Tenuipalpidae		Pentamerismus	Pentamerismus judiciarius	BOLD:ADI1971
BA-6_19-7-18_COI_2nd	COI-5P	Illumina MiSeq	864980	4354	1515	403.329	99.1234	Arthropoda	Collembola	Entomobryomorpha	Entomobryidae	Entomobryinae	Entomobrya		BOLD:ADH9851
BA-6_19-7-18_COI_2nd	COI-5P	Illumina MiSeq	864980	21140	4407	394.975	99.0784	Arthropoda	Arachnida	Trombidiformes	Anystidae				BOLD:ABW5642
BA-6_19-7-18_COI_2nd	COI-5P	Illumina MiSeq	864980	1	1	395	99.2405	Arthropoda	Arachnida	Sarcoptiformes	Oripodidae				BOLD:ACT8621
BA-6_19-7-18_COI_2nd	COI-5P	Illumina MiSeq	864980	42118	8217	399.284	99.3305	Arthropoda	Arachnida	Araneae	Theridiidae		Achaearanea, Parasteatoda	Parasteatoda tepidariorum, Parasteatoda simulans	BOLD:AAC0175
BA-6_19-7-18_COI_2nd	COI-5P	Illumina MiSeq	864980	141	52	395.057	99.3452	Arthropoda	Arachnida	Araneae	Theridiidae		Enoplognatha	Enoplognatha caricis, Parasteatoda lunata, Enoplognatha ovata, Enoplognatha nr. latimana, Enoplognatha nr. ovata, Enoplognatha latimana	BOLD:AAA6910
BA-6_19-7-18_COI_2nd	COI-5P	Illumina MiSeq	864980	21	10	394.81	99.8794	Arthropoda	Arachnida	Sarcoptiformes	Mochlozetidae		Podoribates	Podoribates pratensis	BOLD:AAF9173
BA-6_19-7-18_COI_2nd	COI-5P	Illumina MiSeq	864980	25	13	394.96	99.4734	Arthropoda	Arachnida	Araneae	Philodromidae		Philodromus	Philodromus rufus	BOLD:AAB2768
BA-6_19-7-18_COI_2nd	COI-5P	Illumina MiSeq	864980	10	6	394.5	98.7083	Arthropoda	Arachnida	Sarcoptiformes	Cymbaeremaeidae		Scapheremaeus		BOLD:ACF6957
BA-6_19-7-18_COI_2nd	COI-5P	Illumina MiSeq	864980	355	118	394.935	98.3479	Arthropoda	Arachnida	Sarcoptiformes	Euzetidae		Euzetes	Euzetes globulus	BOLD:AAH6519
BA-6_19-7-18_COI_2nd	COI-5P	Illumina MiSeq	864980	2	2	395	98.6076	Arthropoda	Arachnida	Araneae	Thomisidae		Tmarus	Tmarus angulatus	BOLD:ABY7475
BA-6_19-7-18_COI_2nd	COI-5P	Illumina MiSeq	864980	79	37	393.304	99.7722	Arthropoda	Arachnida	Trombidiformes	Bdellidae				BOLD:ACK1205
BA-6_19-7-18_COI_2nd	COI-5P	Illumina MiSeq	864980	13360	3249	394.913	99.555	Arthropoda	Arachnida	Trombidiformes	Tydeidae		Tydeus		BOLD:AAH3904
BA-6_19-7-18_COI_2nd	COI-5P	Illumina MiSeq	864980	15	8	395.8	98.0975	Arthropoda	Collembola	Poduromorpha	Hypogastruridae				BOLD:AAN6522
BA-6_19-7-18_COI_2nd	COI-5P	Illumina MiSeq	864980	227	93	394.916	99.7693	Arthropoda	Arachnida	Trombidiformes	Triophtydeidae		Triophytydeus		BOLD:ACX8432
BA-6_19-7-18_COI_2nd	COI-5P	Illumina MiSeq	864980	37	14	394.946	98.623	Arthropoda	Arachnida	Trombidiformes	Erythraeidae		Balaustium		BOLD:AAN6614
BA-6_19-7-18_COI_2nd	COI-5P	Illumina MiSeq	864980	9	5	398.556	98.9994	Arthropoda	Arachnida	Trombidiformes	Tarsonemidae				BOLD:ACY2915
BA-6_19-7-18_COI_2nd	COI-5P	Illumina MiSeq	864980	151	67	394.887	99.8055	Arthropoda	Insecta	Coleoptera	Buprestidae	Agrilinae	Agrilus	Agrilus planipennis	TAX:27304
BA-6_19-7-18_COI_2nd	COI-5P	Illumina MiSeq	864980	4	4	395	99.557	Arthropoda	Insecta	Coleoptera	Buprestidae	Agrilinae	Agrilus	Agrilus planipennis	BOLD:AAE6821
BA-6_19-7-18_COI_2nd	COI-5P	Illumina MiSeq	864980	1	1	395	98.481	Arthropoda	Insecta	Lepidoptera	Erebidae	Lymantriinae	Lymantria	Lymantria dispar	BOLD:AAA2052
GT-1_16-8-2018_COI_2nd	COI-5P	Illumina MiSeq	431144	9	7	409.667	97.9397	Proteobacteria	Alphaproteobacteria	Rickettsiales	Rickettsiaceae		Wolbachia	Wolbachia sp. Melanaspis mga_ASAMI094-05	TAX:375765
GT-1_16-8-2018_COI_2nd	COI-5P	Illumina MiSeq	431144	133	61	409.985	99.1913	Proteobacteria	Alphaproteobacteria	Rickettsiales	Rickettsiaceae		Wolbachia	Wolbachia sp. Tetraponera manangotra	TAX:450637
GT-1_16-8-2018_COI_2nd	COI-5P	Illumina MiSeq	431144	3	2	409.333	98.046	Proteobacteria	Alphaproteobacteria	Rickettsiales	Rickettsiaceae		Wolbachia	Wolbachia sp. Formicidae_ASPNA495-09	TAX:375831
GT-1_16-8-2018_COI_2nd	COI-5P	Illumina MiSeq	431144	21	14	409	99.0122	Proteobacteria	Alphaproteobacteria	Rickettsiales	Rickettsiaceae		Wolbachia	Wolbachia sp. Monomorium versicolor_ASANV416-09	TAX:375805
GT-1_16-8-2018_COI_2nd	COI-5P	Illumina MiSeq	431144	1	1	395	97.2152	Proteobacteria	Alphaproteobacteria	Rickettsiales	Rickettsiaceae		Rickettsia	Rickettsia bellii	TAX:178671
GT-1_16-8-2018_COI_2nd	COI-5P	Illumina MiSeq	431144	4	1	410	97.561	Proteobacteria	Alphaproteobacteria	Rickettsiales	Rickettsiaceae		Wolbachia		TAX:91393
GT-1_16-8-2018_COI_2nd	COI-5P	Illumina MiSeq	431144	53	29	409.642	98.5011	Proteobacteria	Alphaproteobacteria	Rickettsiales					TAX:91391
GT-1_16-8-2018_COI_2nd	COI-5P	Illumina MiSeq	431144	1	1	395	99.2405	Arthropoda	Insecta	Lepidoptera	Erebidae	Herminiinae	Renia	Renia adspergillus	BOLD:AAA6692
GT-1_16-8-2018_COI_2nd	COI-5P	Illumina MiSeq	431144	70	37	395.214	98.674	Arthropoda	Insecta	Diptera	Cecidomyiidae	Cecidomyiinae	Asteromyia		BOLD:ACG6910
GT-1_16-8-2018_COI_2nd	COI-5P	Illumina MiSeq	431144	5076	1685	401.605	98.9965	Arthropoda	Insecta	Diptera	Cecidomyiidae				BOLD:ABX8324
GT-1_16-8-2018_COI_2nd	COI-5P	Illumina MiSeq	431144	7	4	394.714	99.9277	Arthropoda	Insecta	Lepidoptera	Tortricidae	Olethreutinae	Proteoteras	Proteoteras crescentana	BOLD:AAC8004
GT-1_16-8-2018_COI_2nd	COI-5P	Illumina MiSeq	431144	2	1	410	97.543	Arthropoda	Insecta	Diptera	Muscidae	Phaoniinae	Helina	Helina evecta, Helina depuncta	BOLD:AAG1711
GT-1_16-8-2018_COI_2nd	COI-5P	Illumina MiSeq	431144	1	1	410	98.5366	Arthropoda	Insecta	Coleoptera	Hydrophilidae	Sphaeridiinae	Cercyon	Cercyon praetextatus	BOLD:AAL8071
GT-1_16-8-2018_COI_2nd	COI-5P	Illumina MiSeq	431144	2	2	395	99.4937	Arthropoda	Insecta	Coleoptera	Staphylinidae	Aleocharinae	Acrotona		BOLD:ABW2844
GT-1_16-8-2018_COI_2nd	COI-5P	Illumina MiSeq	431144	27	13	395.481	99.8031	Arthropoda	Insecta	Diptera	Calliphoridae	Luciliinae	Lucilia	Lucilia cuprina DI190.1, Lucilia magnicornis, Lucilia cuprina x sericata, Lucilia silvarum, Lucilia sericata, Hemipyrellia ligurriens, Lucilia taiyuanensis, Lucilia sp. O77, Phormia regina, Lucilia sericata Bristol colony, Lucilia cuprina, Lucilia illustris, Lucilia chini, Lucilia sp. MATM-2012	BOLD:AAA6618
GT-1_16-8-2018_COI_2nd	COI-5P	Illumina MiSeq	431144	5	3	398	99.9006	Arthropoda	Insecta	Hemiptera	Pentatomidae	Pentatominae	Brochymena	Brochymena quadripustulata, Brochymena chelonoides	BOLD:AAD9964
GT-1_16-8-2018_COI_2nd	COI-5P	Illumina MiSeq	431144	472	188	395.614	99.7769	Arthropoda	Insecta	Psocodea	Psocidae	Psocinae	Trichadenotecnum	Trichadenotecnum alexanderae complex	BOLD:ACE6318
GT-1_16-8-2018_COI_2nd	COI-5P	Illumina MiSeq	431144	1	1	395	97.5069								BOLD:ADG3269
GT-1_16-8-2018_COI_2nd	COI-5P	Illumina MiSeq	431144	113	63	395.929	99.6023	Arthropoda	Insecta	Hymenoptera	Formicidae	Myrmicinae	Myrmica	Myrmica cf. rubra, Myrmica microrubra, Myrmica rubra, Myrmica punctiventris	BOLD:AAD0829
GT-1_16-8-2018_COI_2nd	COI-5P	Illumina MiSeq	431144	1	1	395	99.4859	Arthropoda	Insecta	Trichoptera	Hydroptilidae	Neotrichiinae	Mayatrichia	Mayatrichia ayama, Mayatrichia sp. BOLDAAF0842	BOLD:AAF0842
GT-1_16-8-2018_COI_2nd	COI-5P	Illumina MiSeq	431144	16867	4233	395.098	99.7705	Arthropoda	Insecta	Lepidoptera	Noctuidae	Noctuinae	Hyppa	Hyppa xylinoides	BOLD:ABY9574
GT-1_16-8-2018_COI_2nd	COI-5P	Illumina MiSeq	431144	1	1	395	99.2405	Arthropoda	Insecta	Orthoptera	Gryllidae	Oecanthinae	Oecanthus	Oecanthus niveus	BOLD:AAF9890
GT-1_16-8-2018_COI_2nd	COI-5P	Illumina MiSeq	431144	2	2	394.5	99.4638	Arthropoda	Insecta	Lepidoptera	Pyralidae	Pyralinae	Hypsopygia	Hypsopygia costalis	BOLD:AAA9616
GT-1_16-8-2018_COI_2nd	COI-5P	Illumina MiSeq	431144	8	4	395	97.8797								BOLD:ADZ4639
GT-1_16-8-2018_COI_2nd	COI-5P	Illumina MiSeq	431144	10	6	397.8	99.3239	Arthropoda	Insecta	Coleoptera	Staphylinidae	Pselaphinae	Euplectus	Euplectus karstenii	BOLD:AAO0164
GT-1_16-8-2018_COI_2nd	COI-5P	Illumina MiSeq	431144	1	1	389	97.6864	Arthropoda	Insecta	Hymenoptera	Eulophidae	Tetrastichinae	Kocourekia	Kocourekia debilis	BOLD:ACJ9277
GT-1_16-8-2018_COI_2nd	COI-5P	Illumina MiSeq	431144	2	2	409	99.2683	Arthropoda	Insecta	Coleoptera	Scirtidae	Scirtinae	Contacyphon	Contacyphon variabilis, Contacyphon sp. BMNH 1425225	BOLD:ACX4619
GT-1_16-8-2018_COI_2nd	COI-5P	Illumina MiSeq	431144	773	311	403.212	99.5067	Arthropoda	Insecta	Lepidoptera	Tortricidae	Olethreutinae	Proteoteras	Proteoteras aesculana	BOLD:AAA6740
GT-1_16-8-2018_COI_2nd	COI-5P	Illumina MiSeq	431144	29	17	396.517	99.6873	Arthropoda	Insecta	Diptera	Cecidomyiidae				BOLD:AAN5226
GT-1_16-8-2018_COI_2nd	COI-5P	Illumina MiSeq	431144	3	3	394.333	98.3084	Arthropoda	Insecta	Lepidoptera	Elachistidae	Elachistinae	Elachista	Elachista herbigrada, Elachista rianella, Elachista illectella, Elachista sp., Elachista tuorella	BOLD:AAD9052
GT-1_16-8-2018_COI_2nd	COI-5P	Illumina MiSeq	431144	122	65	397.811	98.4757	Arthropoda	Insecta	Diptera	Cecidomyiidae				BOLD:AAN5220
GT-1_16-8-2018_COI_2nd	COI-5P	Illumina MiSeq	431144	545	206	395.228	99.5191	Arthropoda	Insecta	Diptera	Chloropidae	Oscinellinae	Chaetochlorops	Chaetochlorops inquilinus	BOLD:AAN5657
GT-1_16-8-2018_COI_2nd	COI-5P	Illumina MiSeq	431144	71	50	396.141	99.4887	Arthropoda	Insecta	Hemiptera	Cicadellidae	Deltocephalinae	Scaphoideus	Scaphoideus minor, Scaphoideus cyprius, Scaphoideus titanus	BOLD:ABA5795
GT-1_16-8-2018_COI_2nd	COI-5P	Illumina MiSeq	431144	87	37	409.782	98.6955								BOLD:ADU9559
GT-1_16-8-2018_COI_2nd	COI-5P	Illumina MiSeq	431144	1	1	395	98.7342	Arthropoda	Insecta	Lepidoptera	Pyralidae	Phycitinae	Ephestia	Ephestia elutella	BOLD:AAC6157
GT-1_16-8-2018_COI_2nd	COI-5P	Illumina MiSeq	431144	60	30	396.1	99.738	Arthropoda	Insecta	Coleoptera	Cantharidae	Cantharinae	Rhagonycha	Rhagonycha fulva, Rhagonycha sp. O10	BOLD:AAL1297
GT-1_16-8-2018_COI_2nd	COI-5P	Illumina MiSeq	431144	11	8	396.364	98.2789	Arthropoda	Insecta	Diptera	Cecidomyiidae	Micromyinae	Peromyia	Peromyia monilis	BOLD:AAN5250
GT-1_16-8-2018_COI_2nd	COI-5P	Illumina MiSeq	431144	1	1	395	100	Arthropoda	Insecta	Coleoptera	Leiodidae	Leiodinae	Anisotoma	Anisotoma discolor	BOLD:ACI7721
GT-1_16-8-2018_COI_2nd	COI-5P	Illumina MiSeq	431144	1	1	410	98.5366	Arthropoda	Insecta	Lepidoptera	Tortricidae	Olethreutinae	Episimus	Episimus argutana	BOLD:AAB4915
GT-1_16-8-2018_COI_2nd	COI-5P	Illumina MiSeq	431144	3	2	394.667	99.8312	Arthropoda	Insecta	Coleoptera	Staphylinidae	Aleocharinae	Amischa	Amischa analis, Amischa bifoveolata, Amischa nigrofusca	BOLD:ABA5313
GT-1_16-8-2018_COI_2nd	COI-5P	Illumina MiSeq	431144	12	5	397.5	98.6318	Arthropoda	Insecta	Diptera	Cecidomyiidae				BOLD:ACA1537
GT-1_16-8-2018_COI_2nd	COI-5P	Illumina MiSeq	431144	1266	475	395.027	98.5682	Arthropoda	Insecta	Psocodea	Lepidopsocidae	Lepidopsocinae	Echmepteryx	Echmepteryx hageni	BOLD:AAP4625
GT-1_16-8-2018_COI_2nd	COI-5P	Illumina MiSeq	431144	112	53	395.875	99.7703	Arthropoda	Insecta	Diptera	Cecidomyiidae				BOLD:AAN5238
GT-1_16-8-2018_COI_2nd	COI-5P	Illumina MiSeq	431144	26813	4470	395.024	99.8538	Arthropoda	Insecta	Hemiptera	Cicadellidae	Coelidiinae	Jikradia	Jikradia var. o, Jikradia var. n, Jikradia var. j, Jikradia var. g, Jikradia var. c, Jikradia olitoria	BOLD:ABA5861
GT-1_16-8-2018_COI_2nd	COI-5P	Illumina MiSeq	431144	57	33	397.263	99.4832	Arthropoda	Insecta	Diptera	Chironomidae	Chironominae	Sublettea		BOLD:ACJ8771
GT-1_16-8-2018_COI_2nd	COI-5P	Illumina MiSeq	431144	20	11	403	99.826	Arthropoda	Insecta	Diptera	Sciaridae		Bradysia	Bradysia urticae	BOLD:AAY6412
GT-1_16-8-2018_COI_2nd	COI-5P	Illumina MiSeq	431144	2	2	392	98.852	Arthropoda	Insecta	Lepidoptera	Tineidae	Scardiinae	Scardia, Scardiella	Scardia approximatella, Scardiella approximatella	BOLD:AAD2340
GT-1_16-8-2018_COI_2nd	COI-5P	Illumina MiSeq	431144	1	1	395	100	Arthropoda	Insecta	Diptera	Culicidae	Culicinae	Aedes	Aedes communis, Aedes punctor, Aedes implicatus, Ochlerotatus implicatus, Aedes abserratus, Aedes fitchii	BOLD:AAC1238
GT-1_16-8-2018_COI_2nd	COI-5P	Illumina MiSeq	431144	5	4	395.2	99.0034	Arthropoda	Insecta	Blattodea	Ectobiidae	Ectobiinae	Ectobius	Ectobius lucidus	BOLD:ACL7273
GT-1_16-8-2018_COI_2nd	COI-5P	Illumina MiSeq	431144	1	1	395	99.4937	Arthropoda	Insecta	Diptera	Chironomidae	Chironominae	Rheotanytarsus		BOLD:AAH3852
GT-1_16-8-2018_COI_2nd	COI-5P	Illumina MiSeq	431144	31	18	400.194	98.9193	Arthropoda	Insecta	Trichoptera	Hydropsychidae	Hydropsychinae	Hydropsyche	Hydropsyche bronta	BOLD:AAA3450
GT-1_16-8-2018_COI_2nd	COI-5P	Illumina MiSeq	431144	14	8	394.786	99.6926	Arthropoda	Insecta	Diptera	Chironomidae	Chironominae	Tanytarsus		BOLD:AAL7356
GT-1_16-8-2018_COI_2nd	COI-5P	Illumina MiSeq	431144	3	3	395	99.3971	Arthropoda	Insecta	Hymenoptera	Formicidae	Myrmicinae	Solenopsis	Solenopsis molesta	BOLD:AAE8646
GT-1_16-8-2018_COI_2nd	COI-5P	Illumina MiSeq	431144	23601	4970	395.629	98.8155	Arthropoda	Insecta	Diptera	Cecidomyiidae				BOLD:AAN5200
GT-1_16-8-2018_COI_2nd	COI-5P	Illumina MiSeq	431144	19	15	397	99.7345	Arthropoda	Insecta	Diptera	Cecidomyiidae				BOLD:AAN5205
GT-1_16-8-2018_COI_2nd	COI-5P	Illumina MiSeq	431144	302	141	395.212	99.7891	Arthropoda	Insecta	Dermaptera	Forficulidae	Forficulinae	Forficula	Forficula auricularia-A, Forficula auricularia	BOLD:AAG9897
GT-1_16-8-2018_COI_2nd	COI-5P	Illumina MiSeq	431144	2	2	395	97.7215	Arthropoda	Insecta	Diptera	Chironomidae	Chironominae	Tanytarsus		BOLD:ABV9276
GT-1_16-8-2018_COI_2nd	COI-5P	Illumina MiSeq	431144	33	22	394.909	99.1561								BOLD:ADZ2507
GT-1_16-8-2018_COI_2nd	COI-5P	Illumina MiSeq	431144	8	4	399.75	99.9357	Arthropoda	Insecta	Hymenoptera	Pompilidae	Pompilinae	Agenioideus	Agenioideus cinctellus	BOLD:ABA5974
GT-1_16-8-2018_COI_2nd	COI-5P	Illumina MiSeq	431144	8	6	406.625	99.6007	Arthropoda	Insecta	Thysanoptera	Aeolothripidae	Aeolothripinae	Aeolothrips	Aeolothrips ericae	BOLD:ABA2981
GT-1_16-8-2018_COI_2nd	COI-5P	Illumina MiSeq	431144	1	1	395	99.1124	Arthropoda	Insecta	Trichoptera	Hydropsychidae	Smicrideinae	Smicridea	Smicridea turrialbana	BOLD:ADX4802
GT-1_16-8-2018_COI_2nd	COI-5P	Illumina MiSeq	431144	2	1	394	99.4937	Arthropoda	Insecta	Diptera	Chironomidae				BOLD:ACA3169
GT-1_16-8-2018_COI_2nd	COI-5P	Illumina MiSeq	431144	2	1	396	98.2323	Arthropoda	Insecta	Hymenoptera	Ceraphronidae				BOLD:ACO2022
GT-1_16-8-2018_COI_2nd	COI-5P	Illumina MiSeq	431144	2825	927	395.645	98.2932	Arthropoda	Insecta	Diptera	Cecidomyiidae	Cecidomyiinae	Dasineura		BOLD:AAN5255
GT-1_16-8-2018_COI_2nd	COI-5P	Illumina MiSeq	431144	250	118	397.344	98.1969	Arthropoda	Insecta	Diptera	Psychodidae				BOLD:AAN8769
GT-1_16-8-2018_COI_2nd	COI-5P	Illumina MiSeq	431144	2	2	395.5	98.7371	Arthropoda	Insecta	Diptera	Chloropidae	Oscinellinae	Chaetochlorops		BOLD:ADI5831
GT-1_16-8-2018_COI_2nd	COI-5P	Illumina MiSeq	431144	4	3	394.5	99.9367	Arthropoda	Insecta	Coleoptera	Phalacridae	Phalacrinae	Stilbus	Stilbus apicialis	BOLD:AAH0134
GT-1_16-8-2018_COI_2nd	COI-5P	Illumina MiSeq	431144	71	28	395.211	99.5763	Arthropoda	Insecta	Lepidoptera	Tortricidae	Olethreutinae	Proteoteras	Proteoteras willingana	BOLD:AAC9649
GT-1_16-8-2018_COI_2nd	COI-5P	Illumina MiSeq	431144	9	7	394.889	99.3246	Arthropoda	Insecta	Diptera	Ceratopogonidae	Forcipomyiinae	Forcipomyia	Forcipomyia bipunctata, Forcipomyia sp. CK-2012	BOLD:AAN5148
GT-1_16-8-2018_COI_2nd	COI-5P	Illumina MiSeq	431144	5	4	395	99.8611	Arthropoda	Insecta	Diptera	Chironomidae	Orthocladiinae	Thienemanniella		BOLD:ACJ0205
GT-1_16-8-2018_COI_2nd	COI-5P	Illumina MiSeq	431144	3	3	395	99.7468	Arthropoda	Insecta	Psocodea	Peripsocidae		Peripsocus	Peripsocus madidus	BOLD:AAN8446
GT-1_16-8-2018_COI_2nd	COI-5P	Illumina MiSeq	431144	3	3	410	99.1057	Arthropoda	Insecta	Diptera	Sciaridae		Corynoptera		BOLD:ABU5520
GT-1_16-8-2018_COI_2nd	COI-5P	Illumina MiSeq	431144	23	10	394.913	99.4496	Arthropoda	Insecta	Diptera	Chironomidae	Chironominae	Cladotanytarsus		BOLD:AAI4123
GT-1_16-8-2018_COI_2nd	COI-5P	Illumina MiSeq	431144	1	1	394	99.7468	Arthropoda	Insecta	Diptera	Chironomidae				BOLD:ACU3177
GT-1_16-8-2018_COI_2nd	COI-5P	Illumina MiSeq	431144	26	16	395.5	98.6004	Arthropoda	Insecta	Diptera	Chironomidae	Chironominae	Tanytarsus		BOLD:AAP5870
GT-1_16-8-2018_COI_2nd	COI-5P	Illumina MiSeq	431144	1208	409	394.919	99.8003	Arthropoda	Insecta	Coleoptera	Mordellidae	Mordellinae	Mordellaria	Mordellaria serval	BOLD:AAU7283
GT-1_16-8-2018_COI_2nd	COI-5P	Illumina MiSeq	431144	4	4	400.75	97.1982	Arthropoda	Insecta	Hemiptera	Rhopalidae	Serinethinae	Boisea	Boisea rubrolineata	BOLD:AAE0822
GT-1_16-8-2018_COI_2nd	COI-5P	Illumina MiSeq	431144	2290	960	401.442	98.4806	Arthropoda	Insecta	Hemiptera	Rhopalidae	Serinethinae	Boisea	Boisea rubrolineata, Boisea trivittata	BOLD:AAE0821
GT-1_16-8-2018_COI_2nd	COI-5P	Illumina MiSeq	431144	4	4	394.75	99.4937	Arthropoda	Insecta	Diptera	Phoridae	Metopininae	Megaselia		BOLD:AAG3323
GT-1_16-8-2018_COI_2nd	COI-5P	Illumina MiSeq	431144	10671	2571	395.304	99.7795	Arthropoda	Insecta	Diptera	Cecidomyiidae				BOLD:ACB0241
GT-1_16-8-2018_COI_2nd	COI-5P	Illumina MiSeq	431144	1	1	395	98.9873	Arthropoda	Insecta	Diptera	Agromyzidae	Phytomyzinae	Aulagromyza	Aulagromyza luteoscutellata	BOLD:AAJ9681
GT-1_16-8-2018_COI_2nd	COI-5P	Illumina MiSeq	431144	1	1	395	97.4684	Arthropoda	Insecta	Diptera	Phoridae	Metopininae	Megaselia	Megaselia mikejohnsoni, Megaselia latior, Megaselia impolluta	BOLD:AAP9858
GT-1_16-8-2018_COI_2nd	COI-5P	Illumina MiSeq	431144	1	1	410	100	Arthropoda	Insecta	Diptera	Scatopsidae	Scatopsinae	Coboldia	Coboldia fuscipes	BOLD:AAN8523
GT-1_16-8-2018_COI_2nd	COI-5P	Illumina MiSeq	431144	6	5	401.667	99.2199	Arthropoda	Insecta	Hemiptera	Pentatomidae	Pentatominae	Chinavia	Chinavia hilaris	BOLD:AAD6352
GT-1_16-8-2018_COI_2nd	COI-5P	Illumina MiSeq	431144	2756	1009	400.226	99.7664	Arthropoda	Insecta	Hemiptera	Coreidae	Coreinae	Acanthocephala	Acanthocephala confraterna, Acanthocephala terminalis	BOLD:AAG8863
GT-1_16-8-2018_COI_2nd	COI-5P	Illumina MiSeq	431144	26	17	409.154	99.5116	Arthropoda	Insecta	Coleoptera	Cerambycidae	Lamiinae	Eupogonius	Eupogonius pauper	BOLD:AAJ0473
GT-1_16-8-2018_COI_2nd	COI-5P	Illumina MiSeq	431144	341	129	389.78	99.5384	Arthropoda	Insecta	Hymenoptera	Eulophidae	Entedoninae	Neochrysocharis	Neochrysocharis formosa	BOLD:ADG2390
GT-1_16-8-2018_COI_2nd	COI-5P	Illumina MiSeq	431144	1	1	409	97.8049	Arthropoda	Insecta	Coleoptera	Cerambycidae	Lamiinae	Sternidius	Sternidius sp-acer	BOLD:ACA6071
GT-1_16-8-2018_COI_2nd	COI-5P	Illumina MiSeq	431144	2	2	395	99.6203	Arthropoda	Insecta	Orthoptera	Gryllidae	Oecanthinae	Oecanthus	Oecanthus pini, Oecanthus nigricornis, Oecanthus celerinictus, Oecanthus quadripunctatus, Oecanthus laricis, Oecanthus argentinus	BOLD:AAF9891
GT-1_16-8-2018_COI_2nd	COI-5P	Illumina MiSeq	431144	26	18	404.577	98.7398	Arthropoda	Insecta	Hemiptera	Cicadellidae	Coelidiinae	Jikradia	Jikradia olitoria	BOLD:AAG2881
GT-1_16-8-2018_COI_2nd	COI-5P	Illumina MiSeq	431144	4	3	395	99.4937	Arthropoda	Insecta	Diptera	Phoridae	Metopininae	Megaselia		BOLD:ABW8037
GT-1_16-8-2018_COI_2nd	COI-5P	Illumina MiSeq	431144	1	1	395	99.4937	Arthropoda	Insecta	Hemiptera	Aphididae	Calaphidinae	Monaphis, Euceraphis	Monaphis antennata, Euceraphis papyrifericola	BOLD:AAH2870
GT-1_16-8-2018_COI_2nd	COI-5P	Illumina MiSeq	431144	22	12	395.591	99.6663	Arthropoda	Insecta	Diptera	Sarcophagidae	Sarcophaginae	Sarcophaga	Sarcophaga sp. 1 MG, Sarcophaga subvicina, Sarcophaga adriatica, Sarcophaga baranoffi	BOLD:AAG6743
GT-1_16-8-2018_COI_2nd	COI-5P	Illumina MiSeq	431144	4	4	398.75	99.1139	Arthropoda	Insecta	Diptera	Sciaridae		Bradysia	Bradysia trivittata, Bradysia tilicola	BOLD:AAN6444
GT-1_16-8-2018_COI_2nd	COI-5P	Illumina MiSeq	431144	2	1	395	99.4937	Arthropoda	Insecta	Lepidoptera	Noctuidae	Noctuinae	Apamea	Apamea amputatrix	BOLD:AAA3867
GT-1_16-8-2018_COI_2nd	COI-5P	Illumina MiSeq	431144	38	12	376.868	99.8953	Arthropoda	Insecta	Hymenoptera	Platygastridae	Scelioninae	Telenomus	Telenomus sp. CT-2012i	BOLD:ACP9309
GT-1_16-8-2018_COI_2nd	COI-5P	Illumina MiSeq	431144	70	43	399.171	99.4991	Arthropoda	Insecta	Hemiptera	Aleyrodidae				BOLD:AAZ8500
GT-1_16-8-2018_COI_2nd	COI-5P	Illumina MiSeq	431144	1	1	395	99.2405	Arthropoda	Insecta	Diptera	Cecidomyiidae				BOLD:AAH3755
GT-1_16-8-2018_COI_2nd	COI-5P	Illumina MiSeq	431144	2	1	394	98.7342	Arthropoda	Insecta	Diptera	Cecidomyiidae				BOLD:AAG6460
GT-1_16-8-2018_COI_2nd	COI-5P	Illumina MiSeq	431144	1	1	395	99.2405	Arthropoda	Insecta	Diptera	Chironomidae	Orthocladiinae	Smittia		BOLD:ACA2964
GT-1_16-8-2018_COI_2nd	COI-5P	Illumina MiSeq	431144	95	53	396.484	98.9849	Arthropoda	Insecta	Coleoptera	Cerambycidae	Lamiinae	Sternidius	Sternidius sp-ostrya, Sternidius alpha, Sternidius misellus	BOLD:AAF5163
GT-1_16-8-2018_COI_2nd	COI-5P	Illumina MiSeq	431144	230	98	395.483	99.5407	Arthropoda	Insecta	Hymenoptera	Formicidae	Myrmicinae	Crematogaster	Crematogaster cerasi, Crematogaster lineolata	BOLD:AAI5987
GT-1_16-8-2018_COI_2nd	COI-5P	Illumina MiSeq	431144	1	1	395	99.4792	Arthropoda	Insecta	Ephemeroptera	Polymitarcyidae	Polymitarcyinae	Ephoron	Ephoron leukon	BOLD:AAF0031
GT-1_16-8-2018_COI_2nd	COI-5P	Illumina MiSeq	431144	182	92	395.385	99.7793	Arthropoda	Insecta	Coleoptera	Staphylinidae	Scaphidiinae	Scaphisoma	Scaphisoma rubens	BOLD:ABA9099
GT-1_16-8-2018_COI_2nd	COI-5P	Illumina MiSeq	431144	1	1	395	99.4937	Arthropoda	Insecta	Hemiptera	Cicadellidae	Eurymelinae	Idiocerus	Idiocerus lachrymalis, Idiocerus venosus, Idiocerus formosus	BOLD:AAG2890
GT-1_16-8-2018_COI_2nd	COI-5P	Illumina MiSeq	431144	8	5	395	98.2049	Arthropoda	Insecta	Psocodea	Psocidae	Psocinae	Indiopsocus	Indiopsocus infumatus	BOLD:ACB9147
GT-1_16-8-2018_COI_2nd	COI-5P	Illumina MiSeq	431144	4	3	398.75	99.1232	Arthropoda	Insecta	Diptera	Cecidomyiidae				BOLD:ACY4560
GT-1_16-8-2018_COI_2nd	COI-5P	Illumina MiSeq	431144	16	7	396.875	99.922	Arthropoda	Insecta	Coleoptera	Staphylinidae	Scydmaeninae	Stenichnus	Stenichnus scutellaris	BOLD:AAN9916
GT-1_16-8-2018_COI_2nd	COI-5P	Illumina MiSeq	431144	2	2	402.5	99.6249	Arthropoda	Insecta	Diptera	Drosophilidae	Drosophilinae	Scaptomyza, Drosophila	Drosophila sp. TAW2, Scaptomyza pallida	BOLD:AAG8493
GT-1_16-8-2018_COI_2nd	COI-5P	Illumina MiSeq	431144	1	1	395	99.7468	Arthropoda	Insecta	Coleoptera	Curculionidae	Entiminae	Polydrusus	Polydrusus impressifrons	BOLD:AAO4332
GT-1_16-8-2018_COI_2nd	COI-5P	Illumina MiSeq	431144	9	7	398.111	98.7205	Arthropoda	Insecta	Hemiptera	Acanaloniidae		Acanalonia	Acanalonia bivittata	BOLD:AAN8422
GT-1_16-8-2018_COI_2nd	COI-5P	Illumina MiSeq	431144	1568	558	401.079	98.0848	Arthropoda	Insecta	Hemiptera	Cicadellidae	Deltocephalinae	Scaphoideus		BOLD:ABW9743
GT-1_16-8-2018_COI_2nd	COI-5P	Illumina MiSeq	431144	63	30	397.429	99.6849	Arthropoda	Insecta	Hemiptera	Flatidae	Flatinae	Metcalfa	Metcalfa pruinosa	BOLD:AAG4399
GT-1_16-8-2018_COI_2nd	COI-5P	Illumina MiSeq	431144	3298	957	388.961	99.844	Arthropoda	Insecta	Thysanoptera	Thripidae	Thripinae			BOLD:ADE1363
GT-1_16-8-2018_COI_2nd	COI-5P	Illumina MiSeq	431144	19	8	383.053	98.0761	Arthropoda	Insecta	Thysanoptera	Phlaeothripidae	Phlaeothripinae	Haplothrips		BOLD:ACC8995
GT-1_16-8-2018_COI_2nd	COI-5P	Illumina MiSeq	431144	13	8	394.923	99.6689	Arthropoda	Insecta	Diptera	Cecidomyiidae				BOLD:AAY6450
GT-1_16-8-2018_COI_2nd	COI-5P	Illumina MiSeq	431144	1280	473	399.384	99.5529	Arthropoda	Insecta	Hemiptera	Cicadellidae	Deltocephalinae	Scaphoideus	Scaphoideus curvatus	BOLD:ADG6409
GT-1_16-8-2018_COI_2nd	COI-5P	Illumina MiSeq	431144	3	3	395	98.5654	Arthropoda	Insecta	Diptera	Chironomidae	Chironominae	Sublettea		BOLD:AAH0006
GT-1_16-8-2018_COI_2nd	COI-5P	Illumina MiSeq	431144	2	2	395	98.7342	Arthropoda	Insecta	Hemiptera	Phylloxeridae	Phylloxerininae	Phylloxerina		BOLD:AAI2960
GT-1_16-8-2018_COI_2nd	COI-5P	Illumina MiSeq	431144	1	1	409	97.0732	Arthropoda	Insecta	Diptera	Ceratopogonidae	Forcipomyiinae	Forcipomyia		BOLD:AAV5181
GT-1_16-8-2018_COI_2nd	COI-5P	Illumina MiSeq	431144	9	4	388.556	98.9134	Arthropoda	Insecta	Hymenoptera	Mymaridae		Polynema		BOLD:ADL6477
GT-1_16-8-2018_COI_2nd	COI-5P	Illumina MiSeq	431144	214	95	409.682	99.3878	Arthropoda	Insecta	Hymenoptera	Apidae	Xylocopinae	Ceratina	Ceratina calcarata, Ceratina strenua, Ceratina dupla, Ceratina mikmaqi, Ceratina sp. BOLDAAA2368, Ceratina floridana, Ceratina sp.	BOLD:AAA2368
GT-1_16-8-2018_COI_2nd	COI-5P	Illumina MiSeq	431144	10	9	402.2	98.4322	Arthropoda	Insecta	Hymenoptera	Formicidae	Myrmicinae	Temnothorax	Temnothorax ambiguus	BOLD:AAG0685
GT-1_16-8-2018_COI_2nd	COI-5P	Illumina MiSeq	431144	45	16	380.311	99.5675	Arthropoda	Insecta	Hymenoptera	Platygastridae				BOLD:ACL2940
GT-1_16-8-2018_COI_2nd	COI-5P	Illumina MiSeq	431144	1	1	395	97.4684	Arthropoda	Insecta	Trichoptera	Glossosomatidae	Protoptilinae	Protoptila	Protoptila sp.	BOLD:AAO3983
GT-1_16-8-2018_COI_2nd	COI-5P	Illumina MiSeq	431144	12	4	394.917	99.7679	Arthropoda	Insecta	Lepidoptera	Gelechiidae	Dichomeridinae	Helcystogramma	Helcystogramma hystricella	BOLD:AAE7016
GT-1_16-8-2018_COI_2nd	COI-5P	Illumina MiSeq	431144	2	1	395	99.4937	Arthropoda	Insecta	Coleoptera	Mordellidae	Mordellinae	Mordellaria	Mordellaria serval	BOLD:ABX8545
GT-1_16-8-2018_COI_2nd	COI-5P	Illumina MiSeq	431144	6	6	409.667	99.7966	Arthropoda	Insecta	Diptera	Chironomidae	Tanypodinae			BOLD:AAM6202
GT-1_16-8-2018_COI_2nd	COI-5P	Illumina MiSeq	431144	1	1	394	99.4937	Arthropoda	Insecta	Coleoptera	Ptiliidae	Ptiliinae	Smicrus	Smicrus filicornis	BOLD:AAO0189
GT-1_16-8-2018_COI_2nd	COI-5P	Illumina MiSeq	431144	5	5	395	98.1772	Arthropoda	Insecta	Hemiptera	Cicadellidae	Coelidiinae	Jikradia		BOLD:ADJ4409
GT-1_16-8-2018_COI_2nd	COI-5P	Illumina MiSeq	431144	88	33	394.92	99.8706	Arthropoda	Insecta	Coleoptera	Corylophidae	Corylophinae	Clypastraea	Clypastraea lunata	BOLD:AAN6155
GT-1_16-8-2018_COI_2nd	COI-5P	Illumina MiSeq	431144	2637	850	396.279	99.801	Arthropoda	Insecta	Hemiptera	Acanaloniidae		Acanalonia	Acanalonia conica	BOLD:AAJ5015
GT-1_16-8-2018_COI_2nd	COI-5P	Illumina MiSeq	431144	27	17	394.519	99.306	Arthropoda	Insecta	Lepidoptera	Geometridae	Ennominae	Ennomos	Ennomos magnaria	BOLD:AAA5557
GT-1_16-8-2018_COI_2nd	COI-5P	Illumina MiSeq	431144	4	3	410	99.8011	Heterokontophyta	Oomycota						BOLD:ACS2465
GT-1_16-8-2018_COI_2nd	COI-5P	Illumina MiSeq	431144	25	10	406.24	99.8916	Heterokontophyta	Oomycota	Peronosporales	Peronosporaceae		Peronospora	Peronospora manshurica	BOLD:ACP1739
GT-1_16-8-2018_COI_2nd	COI-5P	Illumina MiSeq	431144	12	10	408	99.6928	Heterokontophyta	Oomycota	Peronosporales	Peronosporaceae		Peronospora	Peronospora sp. 3 HV	BOLD:ACP0574
GT-1_16-8-2018_COI_2nd	COI-5P	Illumina MiSeq	431144	1	1	395	99.2405	Heterokontophyta	Oomycota	Peronosporales	Peronosporaceae		Peronospora	Peronospora romanica, Peronospora medicaginis-orbicularis, Peronospora aestivalis	BOLD:ACP0446
GT-1_16-8-2018_COI_2nd	COI-5P	Illumina MiSeq	431144	1	1	409	99.723	Heterokontophyta	Oomycota	Peronosporales	Peronosporaceae		Bremia	Bremia lactucae	BOLD:ADQ9139
GT-1_16-8-2018_COI_2nd	COI-5P	Illumina MiSeq	431144	2	2	394	99.7462	Heterokontophyta	Oomycota	Peronosporales	Peronosporaceae		Peronospora	Peronospora variabilis	BOLD:ACP0823
GT-1_16-8-2018_COI_2nd	COI-5P	Illumina MiSeq	431144	19	11	410	99.2555	Arthropoda	Insecta	Coleoptera	Curculionidae	Scolytinae	Xylosandrus	Xylosandrus germanus	BOLD:AAF7523
GT-1_16-8-2018_COI_2nd	COI-5P	Illumina MiSeq	431144	30	17	409.9	99.784	Arthropoda	Insecta	Coleoptera	Curculionidae	Scolytinae	Hylesinus	Hylesinus aculeatus	BOLD:AAU7331
GT-1_16-8-2018_COI_2nd	COI-5P	Illumina MiSeq	431144	6	5	395	99.6946	Chordata	Mammalia	Rodentia	Sciuridae	Sciurinae	Sciurus	Sciurus carolinensis	BOLD:ACE9850
GT-1_16-8-2018_COI_2nd	COI-5P	Illumina MiSeq	431144	2	2	395	99.8734	Chordata	Aves	Piciformes	Picidae		Dryobates, Leuconotopicus	Leuconotopicus villosus, Dryobates pubescens	BOLD:AAB2741
GT-1_16-8-2018_COI_2nd	COI-5P	Illumina MiSeq	431144	9	7	394.778	99.7643	Arthropoda	Arachnida	Trombidiformes	Tydeidae				BOLD:ACV6451
GT-1_16-8-2018_COI_2nd	COI-5P	Illumina MiSeq	431144	15	7	395.2	99.8314	Arthropoda	Arachnida	Trombidiformes	Tetranychidae				BOLD:ABW5639
GT-1_16-8-2018_COI_2nd	COI-5P	Illumina MiSeq	431144	1	1	410	99.511	Arthropoda	Collembola	Entomobryomorpha	Entomobryidae	Entomobryinae	Entomobrya		BOLD:ADH6181
GT-1_16-8-2018_COI_2nd	COI-5P	Illumina MiSeq	431144	1	1	396	98.7374	Arthropoda	Arachnida	Sarcoptiformes	Cymbaeremaeidae		Scapheremaeus		BOLD:ACG6655
GT-1_16-8-2018_COI_2nd	COI-5P	Illumina MiSeq	431144	1	1	395	97.9747	Arthropoda	Arachnida	Trombidiformes	Tarsonemidae				BOLD:ACZ0238
GT-1_16-8-2018_COI_2nd	COI-5P	Illumina MiSeq	431144	6	5	402.833	98.7809	Arthropoda	Arachnida	Trombidiformes	Triophtydeidae		Triophytydeus		BOLD:ADD1789
GT-1_16-8-2018_COI_2nd	COI-5P	Illumina MiSeq	431144	1	1	394	99.4937	Arthropoda	Collembola	Entomobryomorpha	Tomoceridae				BOLD:AAV0490
GT-1_16-8-2018_COI_2nd	COI-5P	Illumina MiSeq	431144	54	23	394.926	99.7093	Arthropoda	Arachnida	Sarcoptiformes	Oribatulidae		Phauloppia		BOLD:ACF9074
GT-1_16-8-2018_COI_2nd	COI-5P	Illumina MiSeq	431144	2	2	394.5	98.2278	Arthropoda	Arachnida	Mesostigmata	Blattisociidae		Blattisocius	Blattisocius sp. JCS02	BOLD:ACT6925
GT-1_16-8-2018_COI_2nd	COI-5P	Illumina MiSeq	431144	3073	945	395.127	99.5094	Arthropoda	Arachnida	Trombidiformes	Tarsonemidae				BOLD:ACV5754
GT-1_16-8-2018_COI_2nd	COI-5P	Illumina MiSeq	431144	3	2	394.667	97.4684	Arthropoda	Arachnida	Trombidiformes	Eriophyidae				BOLD:ADJ4201
GT-1_16-8-2018_COI_2nd	COI-5P	Illumina MiSeq	431144	19	13	394.947	99.2272	Arthropoda	Arachnida	Araneae	Theridiidae		Theridion	Theridion albidum	BOLD:AAV3042
GT-1_16-8-2018_COI_2nd	COI-5P	Illumina MiSeq	431144	3	3	394.667	97.2152	Arthropoda	Arachnida	Trombidiformes	Eupodidae				BOLD:ACL6848
GT-1_16-8-2018_COI_2nd	COI-5P	Illumina MiSeq	431144	272	120	395.221	98.6887	Arthropoda	Collembola	Symphypleona	Bourletiellidae				BOLD:AAI4704
GT-1_16-8-2018_COI_2nd	COI-5P	Illumina MiSeq	431144	44	24	395.182	99.0456	Arthropoda	Arachnida	Trombidiformes	Eriophyidae		Aceria	Aceria tosichella	BOLD:ACI0835
GT-1_16-8-2018_COI_2nd	COI-5P	Illumina MiSeq	431144	2	2	409	99.6333	Arthropoda	Malacostraca	Isopoda	Oniscidae		Oniscus	Oniscus asellus	BOLD:ADK9123
GT-1_16-8-2018_COI_2nd	COI-5P	Illumina MiSeq	431144	2	2	402.5	99.7515	Arthropoda	Arachnida	Araneae	Theridiidae		Parasteatoda	Parasteatoda tabulata, Parasteatoda tepidariorum	BOLD:AAC3680
GT-1_16-8-2018_COI_2nd	COI-5P	Illumina MiSeq	431144	2529	882	401.467	99.0351	Arthropoda	Collembola	Symphypleona	Bourletiellidae		Bourletiella		BOLD:ACC0359
GT-1_16-8-2018_COI_2nd	COI-5P	Illumina MiSeq	431144	5	5	410	97.4634	Arthropoda	Collembola	Symphypleona	Bourletiellidae		Bourletiella		BOLD:AEA3300
GT-1_16-8-2018_COI_2nd	COI-5P	Illumina MiSeq	431144	5	4	407	98.8706	Arthropoda	Collembola	Entomobryomorpha	Entomobryidae	Entomobryinae	Entomobrya		BOLD:ADH9851
GT-1_16-8-2018_COI_2nd	COI-5P	Illumina MiSeq	431144	89	47	394.831	99.7468	Arthropoda	Arachnida	Trombidiformes	Anystidae				BOLD:ABW5642
GT-1_16-8-2018_COI_2nd	COI-5P	Illumina MiSeq	431144	2	2	394.5	98.8592	Arthropoda	Arachnida	Sarcoptiformes	Oripodidae				BOLD:ACT8621
GT-1_16-8-2018_COI_2nd	COI-5P	Illumina MiSeq	431144	2	2	395	98.7342	Arthropoda	Collembola	Entomobryomorpha	Entomobryidae				BOLD:ABA5362
GT-1_16-8-2018_COI_2nd	COI-5P	Illumina MiSeq	431144	576	256	407.7	99.7722	Arthropoda	Arachnida	Trombidiformes	Tydeidae				BOLD:ADI4630
GT-1_16-8-2018_COI_2nd	COI-5P	Illumina MiSeq	431144	1	1	395	98.481	Arthropoda	Arachnida	Araneae	Theridiidae		Achaearanea, Parasteatoda	Parasteatoda tepidariorum, Parasteatoda simulans	BOLD:AAC0175
GT-1_16-8-2018_COI_2nd	COI-5P	Illumina MiSeq	431144	1674	619	396.063	99.5355	Arthropoda	Malacostraca	Isopoda	Philosciidae		Philoscia	Philoscia muscorum	BOLD:AAH4104
GT-1_16-8-2018_COI_2nd	COI-5P	Illumina MiSeq	431144	1	1	410	97.0732	Arthropoda	Arachnida	Trombidiformes	Erythraeidae		Balaustium		BOLD:ABW2691
GT-1_16-8-2018_COI_2nd	COI-5P	Illumina MiSeq	431144	9	5	398.333	98.7424	Arthropoda	Collembola	Symphypleona	Bourletiellidae				BOLD:ACP9010
GT-1_16-8-2018_COI_2nd	COI-5P	Illumina MiSeq	431144	2	2	394.5	99.6199	Arthropoda	Malacostraca	Isopoda	Trachelipodidae		Trachelipus	Trachelipus rathkii	BOLD:AAH4100
GT-1_16-8-2018_COI_2nd	COI-5P	Illumina MiSeq	431144	6	5	407.333	99.5502	Arthropoda	Malacostraca	Isopoda	Porcellionidae		Porcellio	Porcellio spinicornis	BOLD:AAH4101
GT-1_16-8-2018_COI_2nd	COI-5P	Illumina MiSeq	431144	146	71	395.192	99.2636	Arthropoda	Arachnida	Sarcoptiformes	Cymbaeremaeidae		Scapheremaeus		BOLD:ACF6957
GT-1_16-8-2018_COI_2nd	COI-5P	Illumina MiSeq	431144	5	4	398	99.7468	Arthropoda	Malacostraca	Isopoda	Philosciidae		Philoscia	Philoscia muscorum	BOLD:AAH4103
GT-1_16-8-2018_COI_2nd	COI-5P	Illumina MiSeq	431144	1	1	389	97.2081								BOLD:ADM1105
GT-1_16-8-2018_COI_2nd	COI-5P	Illumina MiSeq	431144	2464	786	396.059	98.228	Arthropoda	Arachnida	Trombidiformes	Triophtydeidae		Triophytydeus		BOLD:ACL5654
GT-1_16-8-2018_COI_2nd	COI-5P	Illumina MiSeq	431144	18	9	377.611	97.6605	Arthropoda	Collembola	Entomobryomorpha					BOLD:ADM0137
GT-1_16-8-2018_COI_2nd	COI-5P	Illumina MiSeq	431144	6113	1890	395.004	99.5146	Arthropoda	Arachnida	Trombidiformes	Tydeidae		Tydeus		BOLD:AAH3904
GT-1_16-8-2018_COI_2nd	COI-5P	Illumina MiSeq	431144	223	102	394.834	99.8195	Arthropoda	Arachnida	Sarcoptiformes	Histiostomatidae				BOLD:ADE3337
GT-1_16-8-2018_COI_2nd	COI-5P	Illumina MiSeq	431144	1	1	395	98.8858	Arthropoda	Arachnida	Trombidiformes	Triophtydeidae		Triophytydeus		BOLD:ACX8432
GT-1_16-8-2018_COI_2nd	COI-5P	Illumina MiSeq	431144	4	2	395	97.7397	Arthropoda	Collembola	Entomobryomorpha	Entomobryidae				BOLD:ACD0471
GT-1_16-8-2018_COI_2nd	COI-5P	Illumina MiSeq	431144	2717	948	395.275	99.7422	Arthropoda	Collembola	Entomobryomorpha	Entomobryidae	Entomobryinae	Entomobrya	Entomobrya assuta	BOLD:ACF1714
GT-1_16-8-2018_COI_2nd	COI-5P	Illumina MiSeq	431144	502	208	394.972	99.8122	Arthropoda	Arachnida	Trombidiformes	Eriophyidae		Aceria	Aceria sp. Z165	BOLD:ADW2616
GT-1_16-8-2018_COI_2nd	COI-5P	Illumina MiSeq	431144	2397	690	395.156	99.2944	Arthropoda	Arachnida	Trombidiformes	Erythraeidae		Balaustium		BOLD:AAN6614
GT-1_16-8-2018_COI_2nd	COI-5P	Illumina MiSeq	431144	2	1	410	99.7481	Arthropoda	Arachnida	Trombidiformes	Triophtydeidae		Triophytydeus		BOLD:ADE3145
GT-1_16-8-2018_COI_2nd	COI-5P	Illumina MiSeq	431144	200	94	398.01	99.7396	Arthropoda	Arachnida	Mesostigmata	Phytoseiidae				BOLD:ACL5804
GT-1_16-8-2018_COI_2nd	COI-5P	Illumina MiSeq	431144	17	13	395.882	97.6838	Arthropoda	Collembola	Symphypleona	Bourletiellidae		Bourletiella		BOLD:ADI2322
GT-1_16-8-2018_COI_2nd	COI-5P	Illumina MiSeq	431144	126	54	400.492	98.3334	Arthropoda	Arachnida	Trombidiformes	Tarsonemidae				BOLD:ACY2915
GT-1_16-8-2018_COI_2nd	COI-5P	Illumina MiSeq	431144	2	2	394.5	98.1424	Arthropoda	Insecta	Coleoptera	Dermestidae	Megatominae	Trogoderma	Trogoderma variabile	TAX:489523
GT-1_16-8-2018_COI_2nd	COI-5P	Illumina MiSeq	431144	9595	2631	395.384	99.7249	Arthropoda	Insecta	Lepidoptera	Erebidae	Lymantriinae	Lymantria	Lymantria dispar	BOLD:AAA2052
GT-1_16-8-2018_COI_2nd	COI-5P	Illumina MiSeq	431144	1	1	395	99.7468	Tardigrada	Eutardigrada	Parachaela	Hypsibiidae		Ramazzottius	Ramazzottius aff. oberhaeuseri 7 DS-2018, Ramazzottius aff. oberhaeuseri 7	BOLD:ABU8533
GT-1_16-8-2018_COI_2nd	COI-5P	Illumina MiSeq	431144	1	1	394	99.4924	Mollusca	Gastropoda	Stylommatophora	Helicidae		Cepaea	Cepaea nemoralis	BOLD:AAU0190
GT-1_16-8-2018_COI_2nd	COI-5P	Illumina MiSeq	431144	8	7	394.875	98.9297	Mollusca	Gastropoda	Stylommatophora	Hygromiidae		Trichia	Trichia sericea	BOLD:AAJ8676
GT-2_16-8-2018_COI_2nd	COI-5P	Illumina MiSeq	523546	19	13	409.895	98.6261	Proteobacteria	Alphaproteobacteria	Rickettsiales	Rickettsiaceae		Wolbachia	Wolbachia sp. Hymenoptera_ASGLE1705-10	TAX:375847
GT-2_16-8-2018_COI_2nd	COI-5P	Illumina MiSeq	523546	5	5	409.8	98.6601	Proteobacteria	Alphaproteobacteria	Rickettsiales	Rickettsiaceae		Wolbachia	Wolbachia endosymbiont of Hymenoptera	TAX:392874
GT-2_16-8-2018_COI_2nd	COI-5P	Illumina MiSeq	523546	25	7	409.08	99.2001	Proteobacteria	Alphaproteobacteria	Rickettsiales	Rickettsiaceae		Wolbachia	Wolbachia endosymbiont of Quadrus lugubris	TAX:392839
GT-2_16-8-2018_COI_2nd	COI-5P	Illumina MiSeq	523546	8	7	410	98.3841	Proteobacteria	Alphaproteobacteria	Rickettsiales	Rickettsiaceae		Wolbachia	Wolbachia sp. Tetraponera manangotra	TAX:450637
GT-2_16-8-2018_COI_2nd	COI-5P	Illumina MiSeq	523546	152	77	409.862	98.5734	Proteobacteria	Alphaproteobacteria	Rickettsiales	Rickettsiaceae		Wolbachia	Wolbachia sp. Melanaspis mga_ASAMI094-05	TAX:375765
GT-2_16-8-2018_COI_2nd	COI-5P	Illumina MiSeq	523546	2	1	410	99.6855	Proteobacteria							TAX:91389
GT-2_16-8-2018_COI_2nd	COI-5P	Illumina MiSeq	523546	4	3	402.5	98.8578	Proteobacteria	Alphaproteobacteria	Rickettsiales					TAX:91391
GT-2_16-8-2018_COI_2nd	COI-5P	Illumina MiSeq	523546	1	1	404	99.0099	Proteobacteria	Alphaproteobacteria	Rickettsiales	Rickettsiaceae		Wolbachia	Wolbachia endosymbiont of chalJanzen01 Janzen01	TAX:392914
GT-2_16-8-2018_COI_2nd	COI-5P	Illumina MiSeq	523546	616	205	409.891	99.368	Proteobacteria	Alphaproteobacteria	Rickettsiales	Rickettsiaceae		Wolbachia	Wolbachia sp. Myrmicinae_ACGAN556-09	TAX:375762
GT-2_16-8-2018_COI_2nd	COI-5P	Illumina MiSeq	523546	8	4	398.75	99.435	Arthropoda	Insecta	Diptera	Cecidomyiidae				BOLD:AAH3701
GT-2_16-8-2018_COI_2nd	COI-5P	Illumina MiSeq	523546	64	31	401.516	99.3191	Arthropoda	Insecta	Diptera	Cecidomyiidae				BOLD:ABX8324
GT-2_16-8-2018_COI_2nd	COI-5P	Illumina MiSeq	523546	5	2	395	99.8481	Arthropoda	Insecta	Diptera	Ceratopogonidae	Forcipomyiinae	Dasyhelea	Dasyhelea incisurata	BOLD:AAN5169
GT-2_16-8-2018_COI_2nd	COI-5P	Illumina MiSeq	523546	8	7	395.125	99.5255	Arthropoda	Insecta	Diptera	Sciaridae		Pseudolycoriella		BOLD:ACK6604
GT-2_16-8-2018_COI_2nd	COI-5P	Illumina MiSeq	523546	75	31	395	99.5376	Arthropoda	Insecta	Diptera	Cecidomyiidae				BOLD:ACV0100
GT-2_16-8-2018_COI_2nd	COI-5P	Illumina MiSeq	523546	6	6	409.833	98.252	Arthropoda	Insecta	Coleoptera	Latridiidae	Latridiinae	Enicmus	Enicmus rugosus	BOLD:ABX9520
GT-2_16-8-2018_COI_2nd	COI-5P	Illumina MiSeq	523546	197	92	403.365	98.9932	Arthropoda	Insecta	Hemiptera	Aphididae	Eriosomatinae	Pemphigus	Pemphigus sp. ZMIOZ 14139, Pemphigus sp. 4	BOLD:ABY9006
GT-2_16-8-2018_COI_2nd	COI-5P	Illumina MiSeq	523546	24	12	396.75	99.097	Arthropoda	Insecta	Coleoptera	Pyrochroidae	Pyrochroinae	Dendroides	Dendroides canadensis	BOLD:AAG0758
GT-2_16-8-2018_COI_2nd	COI-5P	Illumina MiSeq	523546	5	5	398	99.8481	Arthropoda	Insecta	Diptera	Cecidomyiidae				BOLD:ACA9545
GT-2_16-8-2018_COI_2nd	COI-5P	Illumina MiSeq	523546	5	3	395	99.6456	Arthropoda	Insecta	Lepidoptera	Erebidae	Arctiinae	Spilosoma	Spilosoma virginica	BOLD:AAA3347
GT-2_16-8-2018_COI_2nd	COI-5P	Illumina MiSeq	523546	1	1	395	100	Arthropoda	Insecta	Diptera	Limoniidae				BOLD:AAF9028
GT-2_16-8-2018_COI_2nd	COI-5P	Illumina MiSeq	523546	500	213	395.352	99.7396	Arthropoda	Insecta	Psocodea	Psocidae	Psocinae	Trichadenotecnum	Trichadenotecnum alexanderae complex	BOLD:ACE6318
GT-2_16-8-2018_COI_2nd	COI-5P	Illumina MiSeq	523546	9	7	398	98.9611	Arthropoda	Insecta	Diptera	Chironomidae				BOLD:ACW1301
GT-2_16-8-2018_COI_2nd	COI-5P	Illumina MiSeq	523546	10929	3030	396.294	99.4508	Arthropoda	Insecta	Hymenoptera	Formicidae	Myrmicinae	Myrmica	Myrmica cf. rubra, Myrmica microrubra, Myrmica rubra, Myrmica punctiventris	BOLD:AAD0829
GT-2_16-8-2018_COI_2nd	COI-5P	Illumina MiSeq	523546	4	4	398.75	98.8723	Arthropoda	Insecta	Psocodea	Amphipsocidae	Amphipsocinae	Polypsocus	Polypsocus corruptus	BOLD:AAM8933
GT-2_16-8-2018_COI_2nd	COI-5P	Illumina MiSeq	523546	1	1	410	98.2927	Arthropoda	Insecta	Hemiptera	Aphididae	Eriosomatinae	Pemphigus	Pemphigus betae	BOLD:AAA2513
GT-2_16-8-2018_COI_2nd	COI-5P	Illumina MiSeq	523546	2	2	410	98.7805	Arthropoda	Insecta	Hemiptera	Aphididae	Chaitophorinae	Chaitophorus	Chaitophorus populicola	BOLD:AAA1279
GT-2_16-8-2018_COI_2nd	COI-5P	Illumina MiSeq	523546	1	1	395	98.2278	Arthropoda	Insecta	Lepidoptera	Noctuidae	Noctuinae	Hyppa	Hyppa xylinoides	BOLD:ABY9574
GT-2_16-8-2018_COI_2nd	COI-5P	Illumina MiSeq	523546	27	11	395	99.7187	Arthropoda	Insecta	Diptera	Cecidomyiidae				BOLD:AAN5246
GT-2_16-8-2018_COI_2nd	COI-5P	Illumina MiSeq	523546	6	4	395.167	99.7457	Arthropoda	Insecta	Hymenoptera	Pompilidae	Pepsinae	Dipogon	Dipogon papago	BOLD:AAX8829
GT-2_16-8-2018_COI_2nd	COI-5P	Illumina MiSeq	523546	1	1	394	99.4924	Arthropoda	Insecta	Psocodea	Psocidae	Psocinae	Psocus		BOLD:ACK7129
GT-2_16-8-2018_COI_2nd	COI-5P	Illumina MiSeq	523546	121	55	395.223	98.8989	Arthropoda	Insecta	Diptera	Phoridae	Metopininae	Megaselia	Megaselia lombardorum	BOLD:AAG3286
GT-2_16-8-2018_COI_2nd	COI-5P	Illumina MiSeq	523546	58	28	396.017	99.0878	Arthropoda	Insecta	Trichoptera	Hydroptilidae	Hydroptilinae	Hydroptila	Hydroptila XZ sp. AB1	BOLD:AAD4223
GT-2_16-8-2018_COI_2nd	COI-5P	Illumina MiSeq	523546	10	6	395	99.5949	Arthropoda	Insecta	Ephemeroptera	Baetidae	Baetinae	Baetis	Baetis intercalaris	BOLD:ACH3352
GT-2_16-8-2018_COI_2nd	COI-5P	Illumina MiSeq	523546	7	3	395	98.915	Arthropoda	Insecta	Coleoptera	Staphylinidae	Pselaphinae	Euplectus	Euplectus karstenii	BOLD:AAO0164
GT-2_16-8-2018_COI_2nd	COI-5P	Illumina MiSeq	523546	1	1	410	99.5122	Arthropoda	Insecta	Diptera	Cecidomyiidae				BOLD:ABV1375
GT-2_16-8-2018_COI_2nd	COI-5P	Illumina MiSeq	523546	61	27	402.574	99.379	Arthropoda	Insecta	Lepidoptera	Tortricidae	Olethreutinae	Proteoteras	Proteoteras aesculana	BOLD:AAA6740
GT-2_16-8-2018_COI_2nd	COI-5P	Illumina MiSeq	523546	1	1	395	100	Arthropoda	Insecta	Diptera	Cecidomyiidae				BOLD:AAN5226
GT-2_16-8-2018_COI_2nd	COI-5P	Illumina MiSeq	523546	4	4	398.75	97.8533	Arthropoda	Insecta	Hemiptera	Cicadellidae	Deltocephalinae	Scaphoideus	Scaphoideus cyprius, Scaphoideus nigrellus	BOLD:ACA4427
GT-2_16-8-2018_COI_2nd	COI-5P	Illumina MiSeq	523546	5255	1527	398.313	98.5565	Arthropoda	Insecta	Diptera	Cecidomyiidae				BOLD:AAN5220
GT-2_16-8-2018_COI_2nd	COI-5P	Illumina MiSeq	523546	9	6	395	99.5781	Arthropoda	Insecta	Diptera	Phoridae	Metopininae	Megaselia		BOLD:AAU6600
GT-2_16-8-2018_COI_2nd	COI-5P	Illumina MiSeq	523546	83	38	395.614	99.5377	Arthropoda	Insecta	Diptera	Dolichopodidae	Neurigoninae	Neurigona	Neurigona tenuis	BOLD:AAM6781
GT-2_16-8-2018_COI_2nd	COI-5P	Illumina MiSeq	523546	15404	3738	396.091	99.7262	Arthropoda	Insecta	Hemiptera	Cicadellidae	Deltocephalinae	Scaphoideus	Scaphoideus minor, Scaphoideus cyprius, Scaphoideus titanus	BOLD:ABA5795
GT-2_16-8-2018_COI_2nd	COI-5P	Illumina MiSeq	523546	6	4	405	99.259	Arthropoda	Insecta	Hymenoptera	Formicidae	Formicinae	Formica	Formica occulta, Formica fusca gr, Formica sp., Formica subsericea, Formica glacialis, Formica fusca, Formica fusca complex, Formica podzolica, Formica subaenescens	BOLD:AAA1468
GT-2_16-8-2018_COI_2nd	COI-5P	Illumina MiSeq	523546	2	2	401	98.75	Arthropoda	Insecta	Hymenoptera	Platygastridae	Scelioninae			BOLD:ACI8975
GT-2_16-8-2018_COI_2nd	COI-5P	Illumina MiSeq	523546	6670	1919	395.193	99.6423	Arthropoda	Insecta	Coleoptera	Cerambycidae	Lamiinae	Urgleptes	Urgleptes signatus	BOLD:AAF5630
GT-2_16-8-2018_COI_2nd	COI-5P	Illumina MiSeq	523546	541	201	396.035	97.8394	Arthropoda	Insecta	Diptera	Chironomidae	Tanypodinae			BOLD:AAP5113
GT-2_16-8-2018_COI_2nd	COI-5P	Illumina MiSeq	523546	1	1	395	100	Arthropoda	Insecta	Coleoptera	Leiodidae	Leiodinae	Anisotoma	Anisotoma discolor	BOLD:ACI7721
GT-2_16-8-2018_COI_2nd	COI-5P	Illumina MiSeq	523546	4	4	398.75	99.4466	Arthropoda	Insecta	Hymenoptera	Formicidae	Formicinae	Formica	Formica exsectoides	BOLD:ACO0301
GT-2_16-8-2018_COI_2nd	COI-5P	Illumina MiSeq	523546	1	1	395	97.7215	Arthropoda	Insecta	Diptera	Ceratopogonidae	Forcipomyiinae	Forcipomyia		BOLD:AAV5181
GT-2_16-8-2018_COI_2nd	COI-5P	Illumina MiSeq	523546	5677	1668	395.066	99.7017	Arthropoda	Insecta	Psocodea	Lepidopsocidae	Lepidopsocinae	Echmepteryx	Echmepteryx hageni	BOLD:AAP4625
GT-2_16-8-2018_COI_2nd	COI-5P	Illumina MiSeq	523546	74	33	394.716	97.8768	Arthropoda	Insecta	Hymenoptera	Formicidae	Dolichoderinae	Tapinoma	Tapinoma sessile	BOLD:AAA3893
GT-2_16-8-2018_COI_2nd	COI-5P	Illumina MiSeq	523546	271	113	395.465	99.2929	Arthropoda	Insecta	Diptera	Cecidomyiidae				BOLD:AAN5238
GT-2_16-8-2018_COI_2nd	COI-5P	Illumina MiSeq	523546	9	7	394.889	98.2837	Arthropoda	Insecta	Psocodea	Elipsocidae	Elipsocinae	Elipsocus	Elipsocus moebiusi	BOLD:ACK6397
GT-2_16-8-2018_COI_2nd	COI-5P	Illumina MiSeq	523546	1	1	395	98.481	Arthropoda	Insecta	Lepidoptera	Geometridae	Sterrhinae	Idaea	Idaea dimidiata	BOLD:AAA4213
GT-2_16-8-2018_COI_2nd	COI-5P	Illumina MiSeq	523546	1545	557	395.076	99.6535	Arthropoda	Insecta	Lepidoptera	Noctuidae	Noctuinae	Melanchra	Melanchra adjuncta	BOLD:AAA4742
GT-2_16-8-2018_COI_2nd	COI-5P	Illumina MiSeq	523546	289	108	395.183	99.7834	Arthropoda	Insecta	Hemiptera	Cicadellidae	Coelidiinae	Jikradia	Jikradia var. o, Jikradia var. n, Jikradia var. j, Jikradia var. g, Jikradia var. c, Jikradia olitoria	BOLD:ABA5861
GT-2_16-8-2018_COI_2nd	COI-5P	Illumina MiSeq	523546	134	62	395.09	99.5093	Arthropoda	Insecta	Diptera	Cecidomyiidae				BOLD:ABA7871
GT-2_16-8-2018_COI_2nd	COI-5P	Illumina MiSeq	523546	19	12	407.474	99.5214	Arthropoda	Insecta	Hemiptera	Cicadellidae	Aphrodinae	Allygus	Allygus mixtus	BOLD:ACJ8944
GT-2_16-8-2018_COI_2nd	COI-5P	Illumina MiSeq	523546	12	7	382.667	97.2809	Arthropoda	Insecta	Thysanoptera	Phlaeothripidae	Phlaeothripinae	Cephalothrips		BOLD:AAG0737
GT-2_16-8-2018_COI_2nd	COI-5P	Illumina MiSeq	523546	1	1	395	99.4937	Arthropoda	Insecta	Diptera	Ulidiidae	Otitinae	Idana	Idana marginata	BOLD:ABV5602
GT-2_16-8-2018_COI_2nd	COI-5P	Illumina MiSeq	523546	260	108	396.269	99.8029	Arthropoda	Insecta	Hemiptera	Acanaloniidae		Acanalonia	Acanalonia conica	BOLD:AAJ5015
GT-2_16-8-2018_COI_2nd	COI-5P	Illumina MiSeq	523546	5	2	394.6	99.7468	Arthropoda	Insecta	Diptera	Drosophilidae	Drosophilinae	Chymomyza	Chymomyza amoena	BOLD:AAE2703
GT-2_16-8-2018_COI_2nd	COI-5P	Illumina MiSeq	523546	600	214	395.288	99.7745	Arthropoda	Insecta	Hymenoptera	Ichneumonidae	Pimplinae	Pimpla	Pimpla annulipes	BOLD:AAG7721
GT-2_16-8-2018_COI_2nd	COI-5P	Illumina MiSeq	523546	2	2	395	99.8734	Arthropoda	Insecta	Hemiptera	Cicadidae	Cicadinae	Neotibicen	Neotibicen nr. canicularis, Neotibicen canicularis, Neotibicen pruinosus	BOLD:ADC9340
GT-2_16-8-2018_COI_2nd	COI-5P	Illumina MiSeq	523546	1	1	395	99.7468	Arthropoda	Insecta	Lepidoptera	Tineidae	Perissomasticinae	Haplotinea	Haplotinea insectella	BOLD:ACG6984
GT-2_16-8-2018_COI_2nd	COI-5P	Illumina MiSeq	523546	19	12	397.211	99.008	Arthropoda	Insecta	Diptera	Cecidomyiidae				BOLD:ACB0026
GT-2_16-8-2018_COI_2nd	COI-5P	Illumina MiSeq	523546	35	16	395.429	99.8775	Arthropoda	Insecta	Diptera	Cecidomyiidae				BOLD:ACA7122
GT-2_16-8-2018_COI_2nd	COI-5P	Illumina MiSeq	523546	1146	491	399.322	98.9484	Arthropoda	Insecta	Trichoptera	Hydropsychidae	Hydropsychinae	Hydropsyche	Hydropsyche bronta	BOLD:AAA3450
GT-2_16-8-2018_COI_2nd	COI-5P	Illumina MiSeq	523546	671	240	395.167	98.3142	Arthropoda	Insecta	Diptera	Chironomidae	Diamesinae	Potthastia	Potthastia gaedii	BOLD:AAY3269
GT-2_16-8-2018_COI_2nd	COI-5P	Illumina MiSeq	523546	636	254	394.956	99.7644	Arthropoda	Insecta	Lepidoptera	Notodontidae	Notodontinae	Gluphisia	Gluphisia wrightii, Gluphisia septentrionis	BOLD:AAA2247
GT-2_16-8-2018_COI_2nd	COI-5P	Illumina MiSeq	523546	717	284	395.697	99.0002	Arthropoda	Insecta	Diptera	Cecidomyiidae				BOLD:AAN5200
GT-2_16-8-2018_COI_2nd	COI-5P	Illumina MiSeq	523546	4	4	401.5	98.8296	Arthropoda	Insecta	Coleoptera	Cerambycidae	Lamiinae	Astylopsis	Astylopsis sexguttata	BOLD:AAJ9523
GT-2_16-8-2018_COI_2nd	COI-5P	Illumina MiSeq	523546	27	17	403.926	99.5508	Arthropoda	Insecta	Thysanoptera	Thripidae	Thripinae	Frankliniella	Frankliniella tritici	BOLD:AAM7855
GT-2_16-8-2018_COI_2nd	COI-5P	Illumina MiSeq	523546	58	29	395.414	98.836	Arthropoda	Insecta	Diptera	Chironomidae	Chironominae	Tanytarsus	Tanytarsus glabrescens	BOLD:AAD8855
GT-2_16-8-2018_COI_2nd	COI-5P	Illumina MiSeq	523546	13	7	394.846	98.3642	Arthropoda	Insecta	Diptera	Chironomidae	Chironominae	Microtendipes	Microtendipes pedellus	BOLD:AAE0707
GT-2_16-8-2018_COI_2nd	COI-5P	Illumina MiSeq	523546	6	6	395	99.3249	Arthropoda	Insecta	Psocodea	Lachesillidae	Lachesillinae	Lachesilla	Lachesilla contraforcepeta	BOLD:ABA6546
GT-2_16-8-2018_COI_2nd	COI-5P	Illumina MiSeq	523546	39	15	401.487	98.5827	Arthropoda	Insecta	Trichoptera	Hydropsychidae	Hydropsychinae	Ceratopsyche, Hydropsyche	Hydropsyche sparna	BOLD:AAA2528
GT-2_16-8-2018_COI_2nd	COI-5P	Illumina MiSeq	523546	15	9	403.067	98.379	Arthropoda	Insecta	Ephemeroptera	Baetidae	Baetinae	Acentrella	Acentrella parvula	BOLD:AAJ6874
GT-2_16-8-2018_COI_2nd	COI-5P	Illumina MiSeq	523546	1	1	394	97.2152	Arthropoda	Insecta	Hemiptera	Cicadellidae	Deltocephalinae	Osbornellus	Osbornellus auronitens, Osbornellus limosus	BOLD:AAO4039
GT-2_16-8-2018_COI_2nd	COI-5P	Illumina MiSeq	523546	172	72	395.128	99.3041	Arthropoda	Insecta	Diptera	Cecidomyiidae				BOLD:ACK2706
GT-2_16-8-2018_COI_2nd	COI-5P	Illumina MiSeq	523546	5	5	394.4	99.0886	Arthropoda	Insecta	Coleoptera	Phalacridae	Phalacrinae	Stilbus	Stilbus apicialis	BOLD:AAH0134
GT-2_16-8-2018_COI_2nd	COI-5P	Illumina MiSeq	523546	2	2	395	98.7342	Arthropoda	Insecta	Diptera	Chironomidae	Chironominae	Tanytarsus	Tanytarsus guerlus	BOLD:AAC4523
GT-2_16-8-2018_COI_2nd	COI-5P	Illumina MiSeq	523546	2	2	395	100	Arthropoda	Insecta	Psocodea	Myopsocidae		Lichenomima		BOLD:ACB0983
GT-2_16-8-2018_COI_2nd	COI-5P	Illumina MiSeq	523546	6946	2155	395.107	99.1825	Arthropoda	Insecta	Diptera	Ceratopogonidae	Forcipomyiinae	Forcipomyia	Forcipomyia bipunctata, Forcipomyia sp. CK-2012	BOLD:AAN5148
GT-2_16-8-2018_COI_2nd	COI-5P	Illumina MiSeq	523546	266	95	395.102	99.8565	Arthropoda	Insecta	Diptera	Chironomidae	Orthocladiinae	Thienemanniella		BOLD:ACJ0205
GT-2_16-8-2018_COI_2nd	COI-5P	Illumina MiSeq	523546	2	2	395	99.7468	Arthropoda	Insecta	Diptera	Cecidomyiidae				BOLD:ACF0947
GT-2_16-8-2018_COI_2nd	COI-5P	Illumina MiSeq	523546	1	1	394	98.2278	Arthropoda	Insecta	Trichoptera	Polycentropodidae	Polycentropodinae	Plectrocnemia	Plectrocnemia cinerea	BOLD:AAA3441
GT-2_16-8-2018_COI_2nd	COI-5P	Illumina MiSeq	523546	1	1	411	97.6019	Arthropoda	Insecta	Hemiptera	Aphididae	Eriosomatinae	Pemphigus		BOLD:ADM2779
GT-2_16-8-2018_COI_2nd	COI-5P	Illumina MiSeq	523546	2	2	402.5	99.878	Arthropoda	Insecta	Diptera	Cecidomyiidae				BOLD:ACX5670
GT-2_16-8-2018_COI_2nd	COI-5P	Illumina MiSeq	523546	33	19	394.758	99.7238	Arthropoda	Insecta	Coleoptera	Melandryidae	Melandryinae	Enchodes	Enchodes sericea	BOLD:ACA7524
GT-2_16-8-2018_COI_2nd	COI-5P	Illumina MiSeq	523546	18	9	394.667	99.4478	Arthropoda	Insecta	Hymenoptera	Pompilidae	Pompilinae	Anoplius	Anoplius virginiensis	BOLD:AAG4384
GT-2_16-8-2018_COI_2nd	COI-5P	Illumina MiSeq	523546	57	33	396.105	98.0086	Arthropoda	Insecta	Hymenoptera	Formicidae	Dolichoderinae	Dolichoderus		BOLD:ADB0335
GT-2_16-8-2018_COI_2nd	COI-5P	Illumina MiSeq	523546	4127	1273	395.067	99.7302	Arthropoda	Insecta	Diptera	Chironomidae	Chironominae	Cladotanytarsus		BOLD:AAI4123
GT-2_16-8-2018_COI_2nd	COI-5P	Illumina MiSeq	523546	2	1	410	100	Arthropoda	Insecta	Coleoptera	Thanerocleridae	Thaneroclerinae	Zenodosus	Zenodosus sanguineus	BOLD:ABA6311
GT-2_16-8-2018_COI_2nd	COI-5P	Illumina MiSeq	523546	1	1	395	97.9592	Arthropoda	Insecta	Diptera	Psychodidae				BOLD:ACY6029
GT-2_16-8-2018_COI_2nd	COI-5P	Illumina MiSeq	523546	41	19	395.366	99.5458	Arthropoda	Insecta	Coleoptera	Mordellidae	Mordellinae	Mordellaria	Mordellaria serval	BOLD:AAU7283
GT-2_16-8-2018_COI_2nd	COI-5P	Illumina MiSeq	523546	20	10	395.75	99.8987	Arthropoda	Insecta	Diptera	Cecidomyiidae				BOLD:ACV5585
GT-2_16-8-2018_COI_2nd	COI-5P	Illumina MiSeq	523546	17	8	394.882	99.2997	Arthropoda	Insecta	Diptera	Chironomidae	Chironominae	Chironomus	Chironomus sp. NO4627, Chironomus decorus, Chironomus sp. BOLDAAP2996, Chironomus sp., Chironomus sp. NO4616, Chironomus sp. NO4618, Chironomus sp. NO4628, Chironomus decorus group sp. 2 IP2013, Chironomus sp. NO4625, Chironomus cf. decorus, Chironomus quinnitukqut, Chironomus sp. NO4617, Chironomus decorus gr., Chironomus cf. decorus 2g	BOLD:AAB7030
GT-2_16-8-2018_COI_2nd	COI-5P	Illumina MiSeq	523546	214	82	395.71	99.8343	Arthropoda	Insecta	Diptera	Cecidomyiidae				BOLD:ACB0241
GT-2_16-8-2018_COI_2nd	COI-5P	Illumina MiSeq	523546	6	6	395	99.2485	Arthropoda	Insecta	Diptera	Chironomidae	Chironominae	Polypedilum		BOLD:AAM6218
GT-2_16-8-2018_COI_2nd	COI-5P	Illumina MiSeq	523546	15	7	394.867	99.527	Arthropoda	Insecta	Trichoptera	Hydroptilidae	Hydroptilinae	Hydroptila	Hydroptila consimilis	BOLD:ABX5069
GT-2_16-8-2018_COI_2nd	COI-5P	Illumina MiSeq	523546	15	10	394.8	99.2742								BOLD:ADZ2507
GT-2_16-8-2018_COI_2nd	COI-5P	Illumina MiSeq	523546	1290	455	395.357	98.7406	Arthropoda	Insecta	Coleoptera	Cerambycidae	Lamiinae	Lepturges	Lepturges angulatus	BOLD:ABW6155
GT-2_16-8-2018_COI_2nd	COI-5P	Illumina MiSeq	523546	9	3	410	97.9675	Arthropoda	Insecta	Trichoptera	Hydropsychidae	Hydropsychinae	Cheumatopsyche	Cheumatopsyche sp. BOLDAAA3891, Cheumatopsyche pasella, Cheumatopsyche ela, Cheumatopsyche logani, Cheumatopsyche campyla, Cheumatopsyche nr. ela	BOLD:AAA3891
GT-2_16-8-2018_COI_2nd	COI-5P	Illumina MiSeq	523546	1	1	394	99.7468	Arthropoda	Insecta	Trichoptera	Leptoceridae	Leptocerinae	Oecetis	Oecetis inconspicua	BOLD:AAA1524
GT-2_16-8-2018_COI_2nd	COI-5P	Illumina MiSeq	523546	9	5	403.111	99.4518	Arthropoda	Insecta	Diptera	Sciaridae				BOLD:ABV1297
GT-2_16-8-2018_COI_2nd	COI-5P	Illumina MiSeq	523546	1	1	395	99.4937	Arthropoda	Insecta	Diptera	Phoridae	Metopininae	Pseudacteon	Pseudacteon onyx	BOLD:ABA8289
GT-2_16-8-2018_COI_2nd	COI-5P	Illumina MiSeq	523546	1	1	395	97.4684	Arthropoda	Insecta	Coleoptera	Anamorphidae		Symbiotes	Symbiotes gibberosus	BOLD:ACA8446
GT-2_16-8-2018_COI_2nd	COI-5P	Illumina MiSeq	523546	62	20	403.387	98.8645	Arthropoda	Insecta	Hemiptera	Aphididae	Eriosomatinae	Pemphigus		BOLD:ADH7433
GT-2_16-8-2018_COI_2nd	COI-5P	Illumina MiSeq	523546	25	12	394.68	99.8886								BOLD:ADJ7305
GT-2_16-8-2018_COI_2nd	COI-5P	Illumina MiSeq	523546	4	4	395	99.2405	Arthropoda	Insecta	Psocodea	Ectopsocidae		Ectopsocus	Ectopsocus meridionalis	BOLD:AAM8931
GT-2_16-8-2018_COI_2nd	COI-5P	Illumina MiSeq	523546	1	1	395	98.9873	Arthropoda	Insecta	Diptera	Chironomidae	Orthocladiinae	Smittia		BOLD:ACA2964
GT-2_16-8-2018_COI_2nd	COI-5P	Illumina MiSeq	523546	1	1	392	99.7449	Arthropoda	Insecta	Hymenoptera	Platygastridae	Scelioninae	Telenomus		BOLD:AAY9194
GT-2_16-8-2018_COI_2nd	COI-5P	Illumina MiSeq	523546	4	4	394.5	98.4846	Arthropoda	Insecta	Diptera	Drosophilidae	Drosophilinae	Drosophila	Drosophila sp. DNAS-2C1-224666, Drosophila suzukii	BOLD:AAC2499
GT-2_16-8-2018_COI_2nd	COI-5P	Illumina MiSeq	523546	102	41	404.078	99.5672	Arthropoda	Insecta	Diptera	Sciaridae		Corynoptera	Corynoptera deserta	BOLD:AAN6433
GT-2_16-8-2018_COI_2nd	COI-5P	Illumina MiSeq	523546	3	3	409.667	99.4309	Arthropoda	Insecta	Hemiptera	Cicadellidae	Coelidiinae	Jikradia	Jikradia olitoria	BOLD:AAG2881
GT-2_16-8-2018_COI_2nd	COI-5P	Illumina MiSeq	523546	46	28	403.935	99.6519	Arthropoda	Insecta	Coleoptera	Leiodidae	Leiodinae	Agathidium	Agathidium exiguum	BOLD:AAU7338
GT-2_16-8-2018_COI_2nd	COI-5P	Illumina MiSeq	523546	154	67	408.312	99.6664	Arthropoda	Insecta	Coleoptera	Latridiidae	Corticariinae	Melanophthalma		BOLD:AAU6965
GT-2_16-8-2018_COI_2nd	COI-5P	Illumina MiSeq	523546	5	4	395	99.7468	Arthropoda	Insecta	Hymenoptera	Formicidae	Dolichoderinae	Tapinoma		BOLD:ADH8747
GT-2_16-8-2018_COI_2nd	COI-5P	Illumina MiSeq	523546	5	4	397.6	99.5985	Arthropoda	Insecta	Diptera	Muscidae	Coenosiinae	Coenosia		BOLD:AAG1720
GT-2_16-8-2018_COI_2nd	COI-5P	Illumina MiSeq	523546	1080	401	395.675	99.2522	Arthropoda	Insecta	Hymenoptera	Formicidae	Dolichoderinae	Tapinoma	Tapinoma sessile	BOLD:AAA3900
GT-2_16-8-2018_COI_2nd	COI-5P	Illumina MiSeq	523546	2	2	396	99.4949	Arthropoda	Insecta	Diptera	Polleniidae		Pollenia	Pollenia pediculata	BOLD:AAG6745
GT-2_16-8-2018_COI_2nd	COI-5P	Illumina MiSeq	523546	3573	1074	395.147	99.0054	Arthropoda	Insecta	Diptera	Ceratopogonidae	Forcipomyiinae	Dasyhelea		BOLD:AAG6454
GT-2_16-8-2018_COI_2nd	COI-5P	Illumina MiSeq	523546	4	4	395	99.6203	Arthropoda	Insecta	Diptera	Sarcophagidae	Sarcophaginae	Sarcophaga	Sarcophaga sp. 1 MG, Sarcophaga subvicina, Sarcophaga adriatica, Sarcophaga baranoffi	BOLD:AAG6743
GT-2_16-8-2018_COI_2nd	COI-5P	Illumina MiSeq	523546	6	3	388.833	99.1859	Arthropoda	Insecta	Thysanoptera	Thripidae	Thripinae	Tenothrips		BOLD:ACZ1642
GT-2_16-8-2018_COI_2nd	COI-5P	Illumina MiSeq	523546	1	1	410	99.7561	Arthropoda	Insecta	Diptera	Cecidomyiidae				BOLD:ACU1462
GT-2_16-8-2018_COI_2nd	COI-5P	Illumina MiSeq	523546	6	6	395	99.7468	Arthropoda	Insecta	Lepidoptera	Noctuidae	Noctuinae	Apamea	Apamea amputatrix	BOLD:AAA3867
GT-2_16-8-2018_COI_2nd	COI-5P	Illumina MiSeq	523546	66	36	400.545	98.8311	Arthropoda	Insecta	Coleoptera	Mordellidae	Mordellinae	Mordellina	Mordellina ancilla	BOLD:AAY6534
GT-2_16-8-2018_COI_2nd	COI-5P	Illumina MiSeq	523546	14	5	409.929	99.9129	Arthropoda	Insecta	Coleoptera	Coccinellidae	Coccinellinae	Scymnus, Didion	Didion punctatum	BOLD:AAN5903
GT-2_16-8-2018_COI_2nd	COI-5P	Illumina MiSeq	523546	13	9	394.846	98.5365	Arthropoda	Insecta	Hymenoptera	Formicidae	Dolichoderinae	Tapinoma		BOLD:ADL4848
GT-2_16-8-2018_COI_2nd	COI-5P	Illumina MiSeq	523546	693	270	395.04	99.7721								BOLD:ACE5710
GT-2_16-8-2018_COI_2nd	COI-5P	Illumina MiSeq	523546	7	7	407.429	99.3725	Arthropoda	Insecta	Diptera	Agromyzidae	Phytomyzinae	Aulagromyza	Aulagromyza luteoscutellata	BOLD:AAJ9681
GT-2_16-8-2018_COI_2nd	COI-5P	Illumina MiSeq	523546	2	2	395	98.7342	Arthropoda	Insecta	Hemiptera	Cicadellidae	Deltocephalinae	Scaphoideus		BOLD:ACJ0303
GT-2_16-8-2018_COI_2nd	COI-5P	Illumina MiSeq	523546	8	8	398.75	98.9322	Arthropoda	Insecta	Diptera	Cecidomyiidae				BOLD:AAH3741
GT-2_16-8-2018_COI_2nd	COI-5P	Illumina MiSeq	523546	1	1	389	99.4751	Arthropoda	Insecta	Thysanoptera	Thripidae	Thripinae	Thrips	Thrips tabaci	BOLD:AAB3870
GT-2_16-8-2018_COI_2nd	COI-5P	Illumina MiSeq	523546	216	91	396.912	99.1361	Arthropoda	Insecta	Coleoptera	Cerambycidae	Lamiinae	Sternidius	Sternidius sp-ostrya, Sternidius alpha, Sternidius misellus	BOLD:AAF5163
GT-2_16-8-2018_COI_2nd	COI-5P	Illumina MiSeq	523546	44	21	394.864	99.7697	Arthropoda	Insecta	Hymenoptera	Formicidae	Myrmicinae	Crematogaster	Crematogaster cerasi, Crematogaster lineolata	BOLD:AAI5987
GT-2_16-8-2018_COI_2nd	COI-5P	Illumina MiSeq	523546	1578	634	408.647	99.2448	Arthropoda	Insecta	Coleoptera	Tetratomidae	Eustrophinae	Eustrophus	Eustrophus tomentosus	BOLD:ACI7017
GT-2_16-8-2018_COI_2nd	COI-5P	Illumina MiSeq	523546	5957	1845	406.714	99.7549	Arthropoda	Insecta	Coleoptera	Dermestidae	Dermestinae	Dermestes	Dermestes undulatus	BOLD:AAP7005
GT-2_16-8-2018_COI_2nd	COI-5P	Illumina MiSeq	523546	125	68	395.264	99.2202	Arthropoda	Insecta	Trichoptera	Hydropsychidae	Hydropsychinae	Cheumatopsyche	Cheumatopsyche ela, Cheumatopsyche sp. BOLDACE5263, Cheumatopsyche campyla	BOLD:ACE5263
GT-2_16-8-2018_COI_2nd	COI-5P	Illumina MiSeq	523546	1	1	410	97.561	Arthropoda	Insecta	Trichoptera	Hydropsychidae	Hydropsychinae	Cheumatopsyche	Cheumatopsyche pasella, Cheumatopsyche ela, Cheumatopsyche sp. BOLDACE5262, Cheumatopsyche campyla	BOLD:ACE5262
GT-2_16-8-2018_COI_2nd	COI-5P	Illumina MiSeq	523546	290	128	399.179	99.7561	Arthropoda	Insecta	Diptera	Cecidomyiidae				BOLD:AAQ0306
GT-2_16-8-2018_COI_2nd	COI-5P	Illumina MiSeq	523546	1166	419	395.187	98.5502	Arthropoda	Insecta	Hemiptera	Acanaloniidae		Acanalonia	Acanalonia bivittata	BOLD:AAN8422
GT-2_16-8-2018_COI_2nd	COI-5P	Illumina MiSeq	523546	4	3	395	99.8529	Arthropoda	Insecta	Diptera	Cecidomyiidae	Cecidomyiinae	Lauthia	Lauthia cardui	BOLD:ABV9329
GT-2_16-8-2018_COI_2nd	COI-5P	Illumina MiSeq	523546	10	7	397.8	99.8743	Arthropoda	Insecta	Hemiptera	Flatidae	Flatinae	Metcalfa	Metcalfa pruinosa	BOLD:AAG4399
GT-2_16-8-2018_COI_2nd	COI-5P	Illumina MiSeq	523546	4	4	395	99.557	Arthropoda	Insecta	Hymenoptera	Formicidae	Dolichoderinae	Tapinoma	Tapinoma sessile	BOLD:AAA3913
GT-2_16-8-2018_COI_2nd	COI-5P	Illumina MiSeq	523546	2	2	390.5	100	Arthropoda	Insecta	Thysanoptera	Phlaeothripidae	Phlaeothripinae	Haplothrips	Haplothrips sp. 170621002, Haplothrips sp., Haplothrips sp. 2 JJ-2018	BOLD:AAG2812
GT-2_16-8-2018_COI_2nd	COI-5P	Illumina MiSeq	523546	1	1	389	100	Arthropoda	Insecta	Thysanoptera	Thripidae	Thripinae			BOLD:ADE1363
GT-2_16-8-2018_COI_2nd	COI-5P	Illumina MiSeq	523546	1	1	394	100	Arthropoda	Insecta	Lepidoptera	Tortricidae	Olethreutinae	Epinotia	Epinotia castaneana, Epinotia madderana	BOLD:AAD8826
GT-2_16-8-2018_COI_2nd	COI-5P	Illumina MiSeq	523546	37	18	394.757	99.5894	Arthropoda	Insecta	Diptera	Chironomidae	Orthocladiinae	Cricotopus	Cricotopus trifascia, Cricotopus trifascia grp.	BOLD:AAG1004
GT-2_16-8-2018_COI_2nd	COI-5P	Illumina MiSeq	523546	11	5	395	99.954	Arthropoda	Insecta	Psocodea	Lachesillidae	Lachesillinae	Lachesilla	Lachesilla pedicularia	BOLD:AAF1729
GT-2_16-8-2018_COI_2nd	COI-5P	Illumina MiSeq	523546	4	4	394.5	98.3544	Arthropoda	Insecta	Hemiptera	Phylloxeridae	Phylloxerininae	Phylloxerina		BOLD:AAI2960
GT-2_16-8-2018_COI_2nd	COI-5P	Illumina MiSeq	523546	1	1	395	99.2405	Arthropoda	Insecta	Lepidoptera	Tortricidae	Olethreutinae	Olethreutes	Olethreutes atrodentana, Olethreutes nitidana, Olethreutes mysteriana, Olethreutes punctanum, Olethreutes exaeresimum, Olethreutes sp., Olethreutes sericoranum, Olethreutes permundana, Olethreutes quadrifidus, Olethreutes troglodanum, Olethreutes olivaceana, Olethreutes merrickanum, Olethreutes brunneopurpurata, Olethreutes clavana, Olethreutes nigranum, Olethreutes hamameliana, Olethreutes galev…	BOLD:ACF0608
GT-2_16-8-2018_COI_2nd	COI-5P	Illumina MiSeq	523546	1	1	395	99.2405	Arthropoda	Insecta	Hemiptera	Tingidae	Tinginae	Corythucha	Corythucha padi, Corythucha juglandis, Corythucha elegans	BOLD:AAG8847
GT-2_16-8-2018_COI_2nd	COI-5P	Illumina MiSeq	523546	15	6	395	98.886	Arthropoda	Insecta	Diptera	Scatopsidae				BOLD:ADJ3211
GT-2_16-8-2018_COI_2nd	COI-5P	Illumina MiSeq	523546	534	215	409.768	99.7444	Arthropoda	Insecta	Hemiptera	Cicadellidae	Deltocephalinae	Japananus	Japananus hyalinus	BOLD:ABA5823
GT-2_16-8-2018_COI_2nd	COI-5P	Illumina MiSeq	523546	59	26	396.881	99.0134	Arthropoda	Insecta	Diptera	Scatopsidae				BOLD:ACV4134
GT-2_16-8-2018_COI_2nd	COI-5P	Illumina MiSeq	523546	15	5	394.933	97.6713	Arthropoda	Insecta	Diptera	Cecidomyiidae	Cecidomyiinae			BOLD:ACK8839
GT-2_16-8-2018_COI_2nd	COI-5P	Illumina MiSeq	523546	1	1	395	99.7468	Arthropoda	Insecta	Diptera	Chironomidae	Orthocladiinae	Paraphaenocladius	Paraphaenocladius impensus	BOLD:AAC4197
GT-2_16-8-2018_COI_2nd	COI-5P	Illumina MiSeq	523546	1	1	395	99.7468	Arthropoda	Insecta	Psocodea	Peripsocidae		Peripsocus	Peripsocus madidus	BOLD:AAN8446
GT-2_16-8-2018_COI_2nd	COI-5P	Illumina MiSeq	523546	6263	2195	401.555	99.7482	Arthropoda	Insecta	Thysanoptera	Aeolothripidae	Aeolothripinae	Aeolothrips		BOLD:ACM1798
GT-2_16-8-2018_COI_2nd	COI-5P	Illumina MiSeq	523546	1451	473	395.063	99.4871	Arthropoda	Insecta	Ephemeroptera	Baetidae	Baetinae	Plauditus	Plauditus sp. CHU2	BOLD:AAC6383
GT-2_16-8-2018_COI_2nd	COI-5P	Illumina MiSeq	523546	2	2	395	98.6076	Arthropoda	Insecta	Psocodea	Psocidae	Psocinae	Metylophorus	Metylophorus novaescotiae	BOLD:AAH3225
GT-2_16-8-2018_COI_2nd	COI-5P	Illumina MiSeq	523546	2946	950	398.045	98.5079	Arthropoda	Insecta	Hymenoptera	Formicidae	Formicinae	Brachymyrmex	Brachymyrmex depilis	BOLD:ADM5785
GT-2_16-8-2018_COI_2nd	COI-5P	Illumina MiSeq	523546	138	78	407.971	99.2534	Arthropoda	Insecta	Hymenoptera	Formicidae	Formicinae	Formica	Formica sp. 05, Formica neogagates	BOLD:AAI5677
GT-2_16-8-2018_COI_2nd	COI-5P	Illumina MiSeq	523546	2	2	402	99.8731	Arthropoda	Insecta	Diptera	Cecidomyiidae				BOLD:ABW8055
GT-2_16-8-2018_COI_2nd	COI-5P	Illumina MiSeq	523546	4	3	395	97.9114	Arthropoda	Insecta	Trichoptera	Glossosomatidae	Protoptilinae	Protoptila	Protoptila sp.	BOLD:AAO3983
GT-2_16-8-2018_COI_2nd	COI-5P	Illumina MiSeq	523546	1	1	395	99.2405	Arthropoda	Insecta	Lepidoptera	Tortricidae	Tortricinae	Acleris	Acleris cornana	BOLD:ABZ7431
GT-2_16-8-2018_COI_2nd	COI-5P	Illumina MiSeq	523546	17581	3717	395.705	98.0627	Arthropoda	Insecta	Diptera	Chironomidae	Tanypodinae			BOLD:ABV0256
GT-2_16-8-2018_COI_2nd	COI-5P	Illumina MiSeq	523546	1	1	395	99.2405	Arthropoda	Insecta	Lepidoptera	Crambidae	Crambinae	Neodactria	Neodactria luteolellus	BOLD:ACE5422
GT-2_16-8-2018_COI_2nd	COI-5P	Illumina MiSeq	523546	8	5	408.25	98.4071	Arthropoda	Insecta	Hemiptera	Cicadellidae	Deltocephalinae	Scaphoideus		BOLD:ABA8094
GT-2_16-8-2018_COI_2nd	COI-5P	Illumina MiSeq	523546	22	17	407.727	99.0439	Arthropoda	Insecta	Hemiptera	Cicadellidae	Deltocephalinae	Scaphoideus		BOLD:ABA8095
GT-2_16-8-2018_COI_2nd	COI-5P	Illumina MiSeq	523546	7	6	396.714	99.3878	Arthropoda	Insecta	Coleoptera	Synchroidae		Synchroa	Synchroa punctata	BOLD:AAH0375
GT-2_16-8-2018_COI_2nd	COI-5P	Illumina MiSeq	523546	2	2	395	99.6203	Arthropoda	Insecta	Diptera	Asteiidae	Sigaloessinae	Leiomyza		BOLD:ACD0927
GT-2_16-8-2018_COI_2nd	COI-5P	Illumina MiSeq	523546	499	130	394.932	99.3674	Arthropoda	Insecta	Hymenoptera	Formicidae	Dolichoderinae	Dolichoderus		BOLD:ACF2455
GT-2_16-8-2018_COI_2nd	COI-5P	Illumina MiSeq	523546	1	1	395	99.4937	Arthropoda	Insecta	Diptera	Cecidomyiidae				BOLD:AAO7694
GT-2_16-8-2018_COI_2nd	COI-5P	Illumina MiSeq	523546	1	1	395	99.4937	Arthropoda	Insecta	Coleoptera	Ptiliidae	Ptiliinae	Nanosella		BOLD:ADH8485
GT-2_16-8-2018_COI_2nd	COI-5P	Illumina MiSeq	523546	10	9	394	97.3398	Arthropoda	Insecta	Diptera	Chironomidae	Orthocladiinae	Eukiefferiella		BOLD:ABV1229
GT-2_16-8-2018_COI_2nd	COI-5P	Illumina MiSeq	523546	1	1	410	99.7361	Arthropoda	Insecta	Diptera	Chaoboridae	Chaoborinae	Chaoborus		BOLD:AAG5471
GT-2_16-8-2018_COI_2nd	COI-5P	Illumina MiSeq	523546	21	16	399.81	97.4908	Arthropoda	Insecta	Hymenoptera	Formicidae	Formicinae	Brachymyrmex	Brachymyrmex depilis	BOLD:AAD7490
GT-2_16-8-2018_COI_2nd	COI-5P	Illumina MiSeq	523546	55	27	403	99.7116	Arthropoda	Insecta	Diptera	Cecidomyiidae	Cecidomyiinae			BOLD:ACA7858
GT-2_16-8-2018_COI_2nd	COI-5P	Illumina MiSeq	523546	51741	10216	394.412	99.7081	Arthropoda	Insecta	Coleoptera	Corylophidae	Corylophinae	Clypastraea	Clypastraea lunata	BOLD:AAN6155
GT-2_16-8-2018_COI_2nd	COI-5P	Illumina MiSeq	523546	48	37	394.792	97.8413	Arthropoda	Insecta	Hymenoptera	Formicidae	Dolichoderinae	Dolichoderus	Dolichoderus sp.	BOLD:AAN5581
GT-2_16-8-2018_COI_2nd	COI-5P	Illumina MiSeq	523546	9	5	398	98.3808	Arthropoda	Insecta	Hemiptera	Aphididae	Calaphidinae	Therioaphis	Therioaphis trifolii	BOLD:AAA3759
GT-2_16-8-2018_COI_2nd	COI-5P	Illumina MiSeq	523546	43	20	407.93	99.7854	Heterokontophyta	Oomycota	Peronosporales	Peronosporaceae		Peronospora	Peronospora manshurica	BOLD:ACP1739
GT-2_16-8-2018_COI_2nd	COI-5P	Illumina MiSeq	523546	39	20	393.846	97.2924	Heterokontophyta	Oomycota						TAX:23716
GT-2_16-8-2018_COI_2nd	COI-5P	Illumina MiSeq	523546	3	3	409.333	99.7319	Heterokontophyta	Oomycota	Peronosporales	Peronosporaceae		Sclerospora	Sclerospora graminicola	BOLD:ADQ7962
GT-2_16-8-2018_COI_2nd	COI-5P	Illumina MiSeq	523546	12	3	395	99.9578	Arthropoda	Insecta	Coleoptera	Curculionidae	Scolytinae	Xyleborinus	Xyleborinus saxeseni	BOLD:AAB9578
GT-2_16-8-2018_COI_2nd	COI-5P	Illumina MiSeq	523546	152	83	406.678	99.6987	Arthropoda	Insecta	Coleoptera	Curculionidae	Scolytinae	Anisandrus	Anisandrus maiche	BOLD:ABW4612
GT-2_16-8-2018_COI_2nd	COI-5P	Illumina MiSeq	523546	2	2	401.5	99.3748	Chordata	Mammalia	Rodentia	Muridae	Murinae	Mus	Mus musculus	BOLD:AAA3964
GT-2_16-8-2018_COI_2nd	COI-5P	Illumina MiSeq	523546	2	2	395	99.8734	Arthropoda	Arachnida	Sarcoptiformes	Haplozetidae				BOLD:ADL4455
GT-2_16-8-2018_COI_2nd	COI-5P	Illumina MiSeq	523546	948	371	395.008	99.5095	Arthropoda	Arachnida	Trombidiformes	Tydeidae		Tydeus		BOLD:AAH3904
GT-2_16-8-2018_COI_2nd	COI-5P	Illumina MiSeq	523546	1	1	410	99.2647	Arthropoda	Collembola	Symphypleona	Bourletiellidae		Bourletiella		BOLD:ACC0359
GT-2_16-8-2018_COI_2nd	COI-5P	Illumina MiSeq	523546	2	1	395	100	Arthropoda	Arachnida	Trombidiformes	Tarsonemidae				BOLD:ACX9836
GT-2_16-8-2018_COI_2nd	COI-5P	Illumina MiSeq	523546	253	121	394.976	99.7692	Arthropoda	Arachnida	Trombidiformes	Eriophyidae		Aceria	Aceria sp. Z165	BOLD:ADW2616
GT-2_16-8-2018_COI_2nd	COI-5P	Illumina MiSeq	523546	19	13	406.789	99.4964	Arthropoda	Arachnida	Trombidiformes	Anystidae				BOLD:AAM7961
GT-2_16-8-2018_COI_2nd	COI-5P	Illumina MiSeq	523546	6	3	395	99.8734	Arthropoda	Arachnida	Araneae	Theridiidae		Theridion	Theridion murarium	BOLD:AAC6350
GT-2_16-8-2018_COI_2nd	COI-5P	Illumina MiSeq	523546	223	99	399.143	99.5257	Arthropoda	Arachnida	Araneae	Theridiidae		Theridion	Theridion glaucescens	BOLD:AAG1794
GT-2_16-8-2018_COI_2nd	COI-5P	Illumina MiSeq	523546	37	9	394.784	97.7967	Arthropoda	Arachnida	Trombidiformes	Eupodidae				BOLD:ACL6848
GT-2_16-8-2018_COI_2nd	COI-5P	Illumina MiSeq	523546	1	1	410	99.2665	Arthropoda	Collembola	Entomobryomorpha	Entomobryidae	Entomobryinae	Entomobrya		BOLD:ADH6181
GT-2_16-8-2018_COI_2nd	COI-5P	Illumina MiSeq	523546	3	3	400	99.4422	Arthropoda	Arachnida	Mesostigmata	Phytoseiidae	Amblyseiinae	Euseius	Euseius sp. JCS03	BOLD:ACB9781
GT-2_16-8-2018_COI_2nd	COI-5P	Illumina MiSeq	523546	1	1	395	98.5632	Arthropoda	Arachnida	Araneae	Pisauridae		Pisaurina	Pisaurina mira	BOLD:AAI2721
GT-2_16-8-2018_COI_2nd	COI-5P	Illumina MiSeq	523546	8	4	394.875	99.619	Arthropoda	Collembola	Symphypleona	Bourletiellidae		Bourletiella		BOLD:ACL2932
GT-2_16-8-2018_COI_2nd	COI-5P	Illumina MiSeq	523546	17	11	408.412	99.3239	Arthropoda	Arachnida	Araneae	Uloboridae		Uloborus	Uloborus glomosus	BOLD:AAJ7823
GT-2_16-8-2018_COI_2nd	COI-5P	Illumina MiSeq	523546	4	3	402.5	100	Arthropoda	Arachnida	Trombidiformes	Tydeidae				BOLD:ADI4630
GT-2_16-8-2018_COI_2nd	COI-5P	Illumina MiSeq	523546	7	5	409.714	99.5811	Arthropoda	Diplopoda	Polyxenida	Polyxenidae		Polyxenus	Polyxenus lagurus	BOLD:AAN3574
GT-2_16-8-2018_COI_2nd	COI-5P	Illumina MiSeq	523546	4	4	402.5	99.6226	Arthropoda	Collembola	Symphypleona	Bourletiellidae				BOLD:AAI4704
GT-2_16-8-2018_COI_2nd	COI-5P	Illumina MiSeq	523546	2	2	410	98.6585	Arthropoda	Arachnida	Araneae	Philodromidae		Philodromus	Philodromus rufus	BOLD:AAB2768
GT-2_16-8-2018_COI_2nd	COI-5P	Illumina MiSeq	523546	449	185	394.942	99.2852	Arthropoda	Arachnida	Sarcoptiformes	Cymbaeremaeidae		Scapheremaeus		BOLD:ACF6957
GT-2_16-8-2018_COI_2nd	COI-5P	Illumina MiSeq	523546	140	57	394.879	99.8056	Arthropoda	Arachnida	Araneae	Cheiracanthiidae		Cheiracanthium	Cheiracanthium mildei	BOLD:AAB7601
GT-2_16-8-2018_COI_2nd	COI-5P	Illumina MiSeq	523546	5	3	394.6	98.2769	Arthropoda	Insecta	Coleoptera	Dermestidae	Megatominae	Trogoderma		BOLD:AAW5869
GT-2_16-8-2018_COI_2nd	COI-5P	Illumina MiSeq	523546	1	1	395	99.2405	Arthropoda	Insecta	Lepidoptera	Erebidae	Lymantriinae	Lymantria	Lymantria dispar	BOLD:AAA2052
GT-2_16-8-2018_COI_2nd	COI-5P	Illumina MiSeq	523546	12	6	394.833	99.9367	Tardigrada	Eutardigrada	Parachaela	Hypsibiidae		Ramazzottius	Ramazzottius aff. oberhaeuseri 7 DS-2018, Ramazzottius aff. oberhaeuseri 7	BOLD:ABU8533
GT-3_16-8-2018_COI_2nd	COI-5P	Illumina MiSeq	609192	10	8	409.9	98.9044	Proteobacteria	Alphaproteobacteria	Rickettsiales	Rickettsiaceae		Wolbachia		TAX:91393
GT-3_16-8-2018_COI_2nd	COI-5P	Illumina MiSeq	609192	57	23	409.807	99.893	Proteobacteria	Alphaproteobacteria	Rickettsiales	Rickettsiaceae		Wolbachia	Wolbachia endosymbiont of Quadrus lugubris	TAX:392839
GT-3_16-8-2018_COI_2nd	COI-5P	Illumina MiSeq	609192	9	9	398.556	99.3702	Proteobacteria							TAX:91389
GT-3_16-8-2018_COI_2nd	COI-5P	Illumina MiSeq	609192	1	1	395	100	Proteobacteria	Alphaproteobacteria	Rickettsiales	Rickettsiaceae		Wolbachia	Wolbachia sp. coxA-9	TAX:265691
GT-3_16-8-2018_COI_2nd	COI-5P	Illumina MiSeq	609192	6	6	405.167	97.9452	Proteobacteria	Alphaproteobacteria	Rickettsiales	Rickettsiaceae		Wolbachia	Wolbachia pipientis	TAX:175768
GT-3_16-8-2018_COI_2nd	COI-5P	Illumina MiSeq	609192	923	285	409.873	98.1471	Proteobacteria	Alphaproteobacteria	Rickettsiales	Rickettsiaceae		Wolbachia	Wolbachia sp. Melanaspis mga_ASAMI094-05	TAX:375765
GT-3_16-8-2018_COI_2nd	COI-5P	Illumina MiSeq	609192	2	1	410	100	Proteobacteria	Alphaproteobacteria	Rickettsiales	Rickettsiaceae		Wolbachia	Wolbachia endosymbiont of Ceratosolen grandii-SEM	TAX:392888
GT-3_16-8-2018_COI_2nd	COI-5P	Illumina MiSeq	609192	1	1	409	97.555	Proteobacteria	Alphaproteobacteria	Rickettsiales	Rickettsiaceae		Wolbachia	Wolbachia endosymbiont of Leschenaultia Wood09	TAX:392921
GT-3_16-8-2018_COI_2nd	COI-5P	Illumina MiSeq	609192	2	2	410	98.4211	Proteobacteria	Alphaproteobacteria	Rickettsiales					TAX:91391
GT-3_16-8-2018_COI_2nd	COI-5P	Illumina MiSeq	609192	66	36	398.742	98.6894	Arthropoda	Insecta	Diptera	Cecidomyiidae				BOLD:ACV5343
GT-3_16-8-2018_COI_2nd	COI-5P	Illumina MiSeq	609192	5	4	394.6	99.493	Arthropoda	Insecta	Diptera	Ceratopogonidae				BOLD:ACF9504
GT-3_16-8-2018_COI_2nd	COI-5P	Illumina MiSeq	609192	11	4	395.909	98.6463	Arthropoda	Insecta	Diptera	Cecidomyiidae				BOLD:ABX8324
GT-3_16-8-2018_COI_2nd	COI-5P	Illumina MiSeq	609192	21	9	394.762	98.0825	Arthropoda	Insecta	Coleoptera	Tenebrionidae	Alleculinae	Hymenorus	Hymenorus sobrinus	BOLD:ABY3787
GT-3_16-8-2018_COI_2nd	COI-5P	Illumina MiSeq	609192	14	11	397	99.7141	Arthropoda	Insecta	Diptera	Muscidae	Azeliinae	Muscina	Muscina pascuorum	BOLD:AAG1714
GT-3_16-8-2018_COI_2nd	COI-5P	Illumina MiSeq	609192	69	33	402.014	99.1409	Arthropoda	Insecta	Coleoptera	Curculionidae				BOLD:ADU0788
GT-3_16-8-2018_COI_2nd	COI-5P	Illumina MiSeq	609192	3	3	403	99.5004	Arthropoda	Insecta	Hymenoptera	Formicidae	Myrmicinae	Crematogaster	Crematogaster cerasi, Crematogaster lineolata	BOLD:AAN5569
GT-3_16-8-2018_COI_2nd	COI-5P	Illumina MiSeq	609192	1	1	395	100	Arthropoda	Insecta	Diptera	Tachinidae	Tachininae	Triarthria	Triarthria setipennis	BOLD:ADK0727
GT-3_16-8-2018_COI_2nd	COI-5P	Illumina MiSeq	609192	152	66	408.368	98.1267	Arthropoda	Insecta	Hemiptera	Cicadellidae	Deltocephalinae	Scaphoideus	Scaphoideus cinerosus	BOLD:AAG8828
GT-3_16-8-2018_COI_2nd	COI-5P	Illumina MiSeq	609192	2	1	395	99.7468	Arthropoda	Insecta	Hemiptera	Aphididae	Aphidinae	Aphis	Aphis astragalina	BOLD:ABZ4520
GT-3_16-8-2018_COI_2nd	COI-5P	Illumina MiSeq	609192	3	3	395	98.0591	Arthropoda	Insecta	Coleoptera	Scarabaeidae	Aphodiinae	Dialytes	Dialytes truncatus	BOLD:AAP6551
GT-3_16-8-2018_COI_2nd	COI-5P	Illumina MiSeq	609192	325	148	395.465	99.6874	Arthropoda	Insecta	Psocodea	Psocidae	Psocinae	Trichadenotecnum	Trichadenotecnum alexanderae complex	BOLD:ACE6318
GT-3_16-8-2018_COI_2nd	COI-5P	Illumina MiSeq	609192	2	2	402.5	99.6249	Arthropoda	Insecta	Psocodea	Ectopsocidae		Ectopsocus	Ectopsocus meridionalis	BOLD:AAM8931
GT-3_16-8-2018_COI_2nd	COI-5P	Illumina MiSeq	609192	192	80	395.974	98.2195	Arthropoda	Insecta	Hymenoptera	Formicidae	Myrmicinae	Myrmica	Myrmica cf. rubra, Myrmica microrubra, Myrmica rubra, Myrmica punctiventris	BOLD:AAD0829
GT-3_16-8-2018_COI_2nd	COI-5P	Illumina MiSeq	609192	53	31	408.566	99.8203	Arthropoda	Insecta	Hemiptera	Cicadellidae	Deltocephalinae	Prescottia	Prescottia lobata	BOLD:AAY6739
GT-3_16-8-2018_COI_2nd	COI-5P	Illumina MiSeq	609192	16	7	397.688	97.8784								BOLD:ADZ4639
GT-3_16-8-2018_COI_2nd	COI-5P	Illumina MiSeq	609192	1994	717	399.241	98.7364	Arthropoda	Insecta	Coleoptera	Staphylinidae	Pselaphinae	Euplectus	Euplectus karstenii	BOLD:AAO0164
GT-3_16-8-2018_COI_2nd	COI-5P	Illumina MiSeq	609192	2766	839	398.657	97.8708	Arthropoda	Insecta	Diptera	Cecidomyiidae				BOLD:AAN5220
GT-3_16-8-2018_COI_2nd	COI-5P	Illumina MiSeq	609192	1	1	395	100	Arthropoda	Insecta	Diptera	Cecidomyiidae				BOLD:AAN5221
GT-3_16-8-2018_COI_2nd	COI-5P	Illumina MiSeq	609192	3	3	388.667	99.4859	Arthropoda	Insecta	Hymenoptera	Encyrtidae				BOLD:AAN8185
GT-3_16-8-2018_COI_2nd	COI-5P	Illumina MiSeq	609192	4658	1356	395.056	99.5304	Arthropoda	Insecta	Lepidoptera	Tortricidae	Olethreutinae	Ancylis	Ancylis muricana	BOLD:AAU7760
GT-3_16-8-2018_COI_2nd	COI-5P	Illumina MiSeq	609192	7517	1860	395.382	99.2609	Arthropoda	Insecta	Diptera	Cecidomyiidae	Cecidomyiinae	Asteromyia	Asteromyia modesta	BOLD:AAM1948
GT-3_16-8-2018_COI_2nd	COI-5P	Illumina MiSeq	609192	17	14	396.588	98.9772	Arthropoda	Insecta	Neuroptera	Coniopterygidae	Coniopteryginae			BOLD:ACA4191
GT-3_16-8-2018_COI_2nd	COI-5P	Illumina MiSeq	609192	1	1	395	99.7468	Arthropoda	Insecta	Diptera	Cecidomyiidae				BOLD:ACT0881
GT-3_16-8-2018_COI_2nd	COI-5P	Illumina MiSeq	609192	4451	1473	395.724	99.78	Arthropoda	Insecta	Hemiptera	Cicadellidae	Deltocephalinae	Scaphoideus	Scaphoideus minor, Scaphoideus cyprius, Scaphoideus titanus	BOLD:ABA5795
GT-3_16-8-2018_COI_2nd	COI-5P	Illumina MiSeq	609192	128	62	395.375	99.2385	Arthropoda	Insecta	Diptera	Cecidomyiidae				BOLD:ACE9303
GT-3_16-8-2018_COI_2nd	COI-5P	Illumina MiSeq	609192	1	1	410	98.7805	Arthropoda	Insecta	Psocodea	Psocidae	Psocinae	Psocus	Psocus leidyi	BOLD:AAM8929
GT-3_16-8-2018_COI_2nd	COI-5P	Illumina MiSeq	609192	4029	1215	393.324	99.4861	Arthropoda	Insecta	Hymenoptera	Platygastridae	Scelioninae			BOLD:ACI8975
GT-3_16-8-2018_COI_2nd	COI-5P	Illumina MiSeq	609192	7	4	395.143	98.4092	Arthropoda	Insecta	Hemiptera	Cicadellidae	Eurymelinae	Idiocerus	Idiocerus suturalis	BOLD:AAG8836
GT-3_16-8-2018_COI_2nd	COI-5P	Illumina MiSeq	609192	4	3	394.5	99.8101	Arthropoda	Insecta	Diptera	Phoridae	Metopininae	Megaselia		BOLD:ABW1226
GT-3_16-8-2018_COI_2nd	COI-5P	Illumina MiSeq	609192	4	3	398.75	97.9299	Arthropoda	Insecta	Hemiptera	Cicadidae				BOLD:ADX0088
GT-3_16-8-2018_COI_2nd	COI-5P	Illumina MiSeq	609192	18	7	395.778	99.8182	Arthropoda	Insecta	Coleoptera	Chrysomelidae	Galerucinae	Dibolia	Dibolia borealis	BOLD:AAL0908
GT-3_16-8-2018_COI_2nd	COI-5P	Illumina MiSeq	609192	42	18	400.238	98.8329	Arthropoda	Insecta	Diptera	Cecidomyiidae	Micromyinae	Peromyia	Peromyia monilis	BOLD:AAN5250
GT-3_16-8-2018_COI_2nd	COI-5P	Illumina MiSeq	609192	603	236	405.224	99.8105	Arthropoda	Insecta	Hemiptera	Cicadellidae	Deltocephalinae	Scaphoideus		BOLD:AAY9211
GT-3_16-8-2018_COI_2nd	COI-5P	Illumina MiSeq	609192	250	118	395.42	99.7	Arthropoda	Insecta	Coleoptera	Cerambycidae	Lamiinae	Astylopsis		BOLD:ACL0653
GT-3_16-8-2018_COI_2nd	COI-5P	Illumina MiSeq	609192	9	6	394.667	99.775	Arthropoda	Insecta	Psocodea	Myopsocidae		Lichenomima		BOLD:ACG4796
GT-3_16-8-2018_COI_2nd	COI-5P	Illumina MiSeq	609192	46	18	395.087	98.6255	Arthropoda	Insecta	Psocodea	Lepidopsocidae	Lepidopsocinae	Echmepteryx	Echmepteryx hageni	BOLD:AAP4625
GT-3_16-8-2018_COI_2nd	COI-5P	Illumina MiSeq	609192	9	5	394.778	97.6371	Arthropoda	Insecta	Hymenoptera	Formicidae	Dolichoderinae	Tapinoma	Tapinoma sessile	BOLD:AAA3893
GT-3_16-8-2018_COI_2nd	COI-5P	Illumina MiSeq	609192	5171	1641	396.498	99.402	Arthropoda	Insecta	Diptera	Cecidomyiidae				BOLD:AAN5238
GT-3_16-8-2018_COI_2nd	COI-5P	Illumina MiSeq	609192	243	101	395.588	99.7499	Arthropoda	Insecta	Diptera	Ceratopogonidae	Forcipomyiinae	Dasyhelea	Dasyhelea bilineata, Dasyhelea sp. CK-2012	BOLD:ACR0360
GT-3_16-8-2018_COI_2nd	COI-5P	Illumina MiSeq	609192	13168	3689	404.913	99.4829	Arthropoda	Insecta	Diptera	Cecidomyiidae				BOLD:ABX7810
GT-3_16-8-2018_COI_2nd	COI-5P	Illumina MiSeq	609192	4	4	395	98.9244	Arthropoda	Insecta	Diptera	Chironomidae	Chironominae	Chironomus	Chironomus sp. NO4627, Chironomus decorus, Chironomus sp. BOLDAAP2996, Chironomus sp., Chironomus sp. NO4616, Chironomus sp. NO4618, Chironomus sp. NO4628, Chironomus decorus group sp. 2 IP2013, Chironomus sp. NO4625, Chironomus cf. decorus, Chironomus quinnitukqut, Chironomus sp. NO4617, Chironomus decorus gr., Chironomus cf. decorus 2g	BOLD:AAB7030
GT-3_16-8-2018_COI_2nd	COI-5P	Illumina MiSeq	609192	514	126	383.054	97.4548	Arthropoda	Insecta	Hymenoptera	Platygastridae				BOLD:ACT8717
GT-3_16-8-2018_COI_2nd	COI-5P	Illumina MiSeq	609192	1	1	395	98.481	Arthropoda	Insecta	Trichoptera	Hydropsychidae	Hydropsychinae	Ceratopsyche, Hydropsyche	Hydropsyche morosa	BOLD:AAA3680
GT-3_16-8-2018_COI_2nd	COI-5P	Illumina MiSeq	609192	234	88	395.496	99.7688	Arthropoda	Insecta	Hemiptera	Cicadellidae	Coelidiinae	Jikradia	Jikradia var. o, Jikradia var. n, Jikradia var. j, Jikradia var. g, Jikradia var. c, Jikradia olitoria	BOLD:ABA5861
GT-3_16-8-2018_COI_2nd	COI-5P	Illumina MiSeq	609192	6243	1735	397.941	99.7073	Arthropoda	Insecta	Diptera	Cecidomyiidae	Cecidomyiinae	Rhopalomyia		BOLD:ACK2812
GT-3_16-8-2018_COI_2nd	COI-5P	Illumina MiSeq	609192	214	103	395.346	99.0545	Arthropoda	Insecta	Diptera	Cecidomyiidae				BOLD:ABA7871
GT-3_16-8-2018_COI_2nd	COI-5P	Illumina MiSeq	609192	1467	489	396.238	99.7991	Arthropoda	Insecta	Hemiptera	Acanaloniidae		Acanalonia	Acanalonia conica	BOLD:AAJ5015
GT-3_16-8-2018_COI_2nd	COI-5P	Illumina MiSeq	609192	42	22	397.595	99.8977	Arthropoda	Insecta	Hemiptera	Cicadidae	Cicadinae	Neotibicen	Neotibicen nr. canicularis, Neotibicen canicularis, Neotibicen pruinosus	BOLD:ADC9340
GT-3_16-8-2018_COI_2nd	COI-5P	Illumina MiSeq	609192	446	185	395.038	99.7741	Arthropoda	Insecta	Diptera	Cecidomyiidae				BOLD:ABW1321
GT-3_16-8-2018_COI_2nd	COI-5P	Illumina MiSeq	609192	2227	760	395.59	98.9848	Arthropoda	Insecta	Diptera	Cecidomyiidae				BOLD:ACB0026
GT-3_16-8-2018_COI_2nd	COI-5P	Illumina MiSeq	609192	164	71	396.171	99.7289	Arthropoda	Insecta	Diptera	Phoridae	Metopininae	Megaselia		BOLD:AAG3261
GT-3_16-8-2018_COI_2nd	COI-5P	Illumina MiSeq	609192	2	2	394	99.7151	Arthropoda	Insecta	Diptera	Cecidomyiidae				BOLD:ACJ1357
GT-3_16-8-2018_COI_2nd	COI-5P	Illumina MiSeq	609192	1	1	395	99.4937	Arthropoda	Insecta	Coleoptera	Coccinellidae	Coccinellinae	Coleomegilla	Coleomegilla maculata	BOLD:AAD7604
GT-3_16-8-2018_COI_2nd	COI-5P	Illumina MiSeq	609192	1999	730	401.767	99.5224	Arthropoda	Insecta	Diptera	Cecidomyiidae				BOLD:ACJ3151
GT-3_16-8-2018_COI_2nd	COI-5P	Illumina MiSeq	609192	1	1	395	97.9747	Arthropoda	Insecta	Psocodea	Caeciliusidae	Caeciliusinae	Valenzuela		BOLD:ADL3894
GT-3_16-8-2018_COI_2nd	COI-5P	Illumina MiSeq	609192	27126	6469	398.276	98.785	Arthropoda	Insecta	Trichoptera	Hydropsychidae	Hydropsychinae	Hydropsyche	Hydropsyche bronta	BOLD:AAA3450
GT-3_16-8-2018_COI_2nd	COI-5P	Illumina MiSeq	609192	2	2	394.5	99.2241	Arthropoda	Insecta	Diptera	Phoridae	Metopininae	Megaselia		BOLD:AAM9347
GT-3_16-8-2018_COI_2nd	COI-5P	Illumina MiSeq	609192	51	24	395.157	98.3434	Arthropoda	Insecta	Diptera	Chironomidae	Diamesinae	Potthastia	Potthastia gaedii	BOLD:AAY3269
GT-3_16-8-2018_COI_2nd	COI-5P	Illumina MiSeq	609192	6	4	394.833	99.8312	Arthropoda	Insecta	Coleoptera	Ciidae	Ciinae	Cis	Cis fuscipes	BOLD:AAU8194
GT-3_16-8-2018_COI_2nd	COI-5P	Illumina MiSeq	609192	13	7	394.846	99.3768	Arthropoda	Insecta	Lepidoptera	Notodontidae	Notodontinae	Gluphisia	Gluphisia wrightii, Gluphisia septentrionis	BOLD:AAA2247
GT-3_16-8-2018_COI_2nd	COI-5P	Illumina MiSeq	609192	28485	5919	395.644	99.0406	Arthropoda	Insecta	Diptera	Cecidomyiidae				BOLD:AAN5200
GT-3_16-8-2018_COI_2nd	COI-5P	Illumina MiSeq	609192	28	18	399	97.5841	Arthropoda	Insecta	Diptera	Chironomidae	Orthocladiinae	Cricotopus	Cricotopus bicinctus, Cricotopus sp. 18ES, Cricotopus bicinctus gr.	BOLD:ABY6869
GT-3_16-8-2018_COI_2nd	COI-5P	Illumina MiSeq	609192	4	3	398.5	99.4983	Arthropoda	Insecta	Coleoptera	Corylophidae	Corylophinae	Clypastraea	Clypastraea fasciata	BOLD:ACU7293
GT-3_16-8-2018_COI_2nd	COI-5P	Illumina MiSeq	609192	1	1	410	99.6904	Arthropoda	Insecta	Hemiptera	Cicadellidae	Typhlocybinae	Erythridula	Erythridula bitincta, Erythridula wysongi	BOLD:AAN8285
GT-3_16-8-2018_COI_2nd	COI-5P	Illumina MiSeq	609192	18	6	394.944	98.8044								BOLD:ADZ2507
GT-3_16-8-2018_COI_2nd	COI-5P	Illumina MiSeq	609192	4	2	395	99.4304	Arthropoda	Insecta	Diptera	Phoridae	Metopininae	Megaselia		BOLD:AAG3323
GT-3_16-8-2018_COI_2nd	COI-5P	Illumina MiSeq	609192	3	3	394.667	99.5781	Arthropoda	Insecta	Psocodea	Lachesillidae	Lachesillinae	Lachesilla	Lachesilla contraforcepeta	BOLD:ABA6546
GT-3_16-8-2018_COI_2nd	COI-5P	Illumina MiSeq	609192	38	16	396.947	99.8603	Arthropoda	Insecta	Coleoptera	Mordellidae	Mordellinae	Mordellaria	Mordellaria undulata	BOLD:ABW2815
GT-3_16-8-2018_COI_2nd	COI-5P	Illumina MiSeq	609192	3079	964	395.122	99.7535	Arthropoda	Insecta	Diptera	Ceratopogonidae	Forcipomyiinae	Forcipomyia	Forcipomyia bipunctata, Forcipomyia sp. CK-2012	BOLD:AAN5148
GT-3_16-8-2018_COI_2nd	COI-5P	Illumina MiSeq	609192	672	225	395.109	99.8736	Arthropoda	Insecta	Diptera	Chironomidae	Orthocladiinae	Thienemanniella		BOLD:ACJ0205
GT-3_16-8-2018_COI_2nd	COI-5P	Illumina MiSeq	609192	3	3	404.333	97.8565	Arthropoda	Insecta	Diptera	Cecidomyiidae				BOLD:AAY6376
GT-3_16-8-2018_COI_2nd	COI-5P	Illumina MiSeq	609192	6	5	395	99.5359	Arthropoda	Insecta	Diptera	Ulidiidae	Ulidiinae	Euxesta	Euxesta notata	BOLD:AAP8665
GT-3_16-8-2018_COI_2nd	COI-5P	Illumina MiSeq	609192	27	19	409.407	99.756								BOLD:ADY5706
GT-3_16-8-2018_COI_2nd	COI-5P	Illumina MiSeq	609192	5	4	394.8	99.6962	Arthropoda	Insecta	Lepidoptera	Noctuidae	Dilobinae	Raphia	Raphia sp., Raphia frater, Raphia cf. abrupta NW2010	BOLD:AAA2370
GT-3_16-8-2018_COI_2nd	COI-5P	Illumina MiSeq	609192	10	8	396.1	98.0318	Arthropoda	Insecta	Hymenoptera	Formicidae	Dolichoderinae	Dolichoderus		BOLD:ADB0335
GT-3_16-8-2018_COI_2nd	COI-5P	Illumina MiSeq	609192	62	30	394.871	99.0857	Arthropoda	Insecta	Diptera	Cecidomyiidae				BOLD:ACV0100
GT-3_16-8-2018_COI_2nd	COI-5P	Illumina MiSeq	609192	16	8	397.75	99.7181	Arthropoda	Insecta	Diptera	Phoridae	Metopininae	Megaselia	Megaselia arcticae	BOLD:ADA3072
GT-3_16-8-2018_COI_2nd	COI-5P	Illumina MiSeq	609192	17	8	394.824	99.7022	Arthropoda	Insecta	Diptera	Chironomidae				BOLD:ADJ0522
GT-3_16-8-2018_COI_2nd	COI-5P	Illumina MiSeq	609192	5	2	398.6	97.2362	Arthropoda	Insecta	Hymenoptera	Formicidae	Dolichoderinae	Tapinoma	Tapinoma sessile	BOLD:ADL4545
GT-3_16-8-2018_COI_2nd	COI-5P	Illumina MiSeq	609192	3108	932	394.917	99.7787	Arthropoda	Insecta	Coleoptera	Mordellidae	Mordellinae	Mordellaria	Mordellaria serval	BOLD:AAU7283
GT-3_16-8-2018_COI_2nd	COI-5P	Illumina MiSeq	609192	4	1	395	99.7468	Arthropoda	Insecta	Diptera	Cecidomyiidae				BOLD:ABA7890
GT-3_16-8-2018_COI_2nd	COI-5P	Illumina MiSeq	609192	33	15	396.606	97.8842	Arthropoda	Insecta	Diptera	Chironomidae	Orthocladiinae	Thienemanniella	Thienemanniella xena, Thienemanniella vittata	BOLD:AAD5253
GT-3_16-8-2018_COI_2nd	COI-5P	Illumina MiSeq	609192	4	4	398.25	98.1748	Arthropoda	Insecta	Diptera	Cecidomyiidae				BOLD:ACF4988
GT-3_16-8-2018_COI_2nd	COI-5P	Illumina MiSeq	609192	36	22	407	99.025	Arthropoda	Insecta	Diptera	Psychodidae				BOLD:AAF9319
GT-3_16-8-2018_COI_2nd	COI-5P	Illumina MiSeq	609192	63	29	397.698	99.5255	Arthropoda	Insecta	Diptera	Phoridae	Metopininae	Megaselia		BOLD:AAG3320
GT-3_16-8-2018_COI_2nd	COI-5P	Illumina MiSeq	609192	14	11	389.071	99.6567	Arthropoda	Insecta	Thysanoptera	Thripidae	Thripinae			BOLD:ACV3023
GT-3_16-8-2018_COI_2nd	COI-5P	Illumina MiSeq	609192	10	6	409.8	99.5122	Arthropoda	Insecta	Hemiptera	Aphididae	Calaphidinae	Calaphis	Calaphis betulaecolens	BOLD:AAC3672
GT-3_16-8-2018_COI_2nd	COI-5P	Illumina MiSeq	609192	2	2	395	98.1013	Arthropoda	Insecta	Ephemeroptera	Baetidae	Baetinae	Baetis	Baetis rusticans	BOLD:AAD8329
GT-3_16-8-2018_COI_2nd	COI-5P	Illumina MiSeq	609192	9	4	399.889	99.6947	Arthropoda	Insecta	Hymenoptera	Bethylidae				BOLD:ACA6441
GT-3_16-8-2018_COI_2nd	COI-5P	Illumina MiSeq	609192	77	30	390.987	99.6295	Arthropoda	Insecta	Hymenoptera	Mymaridae		Lymaenon		BOLD:AAY9191
GT-3_16-8-2018_COI_2nd	COI-5P	Illumina MiSeq	609192	1	1	410	99.0244	Arthropoda	Insecta	Hemiptera	Cicadellidae	Coelidiinae	Jikradia	Jikradia olitoria	BOLD:AAG2881
GT-3_16-8-2018_COI_2nd	COI-5P	Illumina MiSeq	609192	44	29	399.75	98.9293	Arthropoda	Insecta	Diptera	Cecidomyiidae				BOLD:AAG3625
GT-3_16-8-2018_COI_2nd	COI-5P	Illumina MiSeq	609192	11	8	407.273	99.7553	Arthropoda	Insecta	Coleoptera	Leiodidae	Leiodinae	Agathidium	Agathidium exiguum	BOLD:AAU7338
GT-3_16-8-2018_COI_2nd	COI-5P	Illumina MiSeq	609192	16	10	397.625	99.0088	Arthropoda	Insecta	Diptera	Tachinidae	Exoristinae	Winthemia	Winthemia sp. JOS1, Winthemia sp. MO1, Winthemia rufopicta	BOLD:ACF5115
GT-3_16-8-2018_COI_2nd	COI-5P	Illumina MiSeq	609192	18	11	395.333	98.9278	Arthropoda	Insecta	Hymenoptera	Formicidae	Dolichoderinae	Tapinoma	Tapinoma sessile	BOLD:AAA3900
GT-3_16-8-2018_COI_2nd	COI-5P	Illumina MiSeq	609192	1	1	395	99.4937	Arthropoda	Insecta	Diptera	Phoridae	Metopininae	Metopina, Megaselia		BOLD:ABA1260
GT-3_16-8-2018_COI_2nd	COI-5P	Illumina MiSeq	609192	651	251	408.564	98.8509	Arthropoda	Insecta	Coleoptera	Tetratomidae	Eustrophinae	Eustrophus	Eustrophus tomentosus	BOLD:ACI7017
GT-3_16-8-2018_COI_2nd	COI-5P	Illumina MiSeq	609192	5	4	395	98.8362	Arthropoda	Insecta	Hemiptera	Reduviidae	Harpactorinae	Zelus	Zelus luridus	BOLD:AAG2724
GT-3_16-8-2018_COI_2nd	COI-5P	Illumina MiSeq	609192	24	17	395.625	99.4835	Arthropoda	Insecta	Diptera	Chironomidae	Chironominae	Cryptochironomus		BOLD:ACN2183
GT-3_16-8-2018_COI_2nd	COI-5P	Illumina MiSeq	609192	18	14	399.778	99.4968	Arthropoda	Insecta	Diptera	Cecidomyiidae				BOLD:AAY6443
GT-3_16-8-2018_COI_2nd	COI-5P	Illumina MiSeq	609192	230	82	395.974	97.6073	Arthropoda	Insecta	Diptera	Chironomidae	Chironominae	Microtendipes	Microtendipes pedellus	BOLD:AAE0707
GT-3_16-8-2018_COI_2nd	COI-5P	Illumina MiSeq	609192	1	1	387	100	Arthropoda	Insecta	Thysanoptera	Thripidae	Sericothripinae	Neohydatothrips		BOLD:ACF5982
GT-3_16-8-2018_COI_2nd	COI-5P	Illumina MiSeq	609192	4	3	395	98.1013	Arthropoda	Insecta	Diptera	Empididae				BOLD:AAF9866
GT-3_16-8-2018_COI_2nd	COI-5P	Illumina MiSeq	609192	12	8	387.167	98.7301	Arthropoda	Insecta	Hymenoptera	Platygastridae	Scelioninae	Idris	Idris howardi	BOLD:ABA6154
GT-3_16-8-2018_COI_2nd	COI-5P	Illumina MiSeq	609192	1	1	394	98.9848	Arthropoda	Insecta	Coleoptera	Cerambycidae	Parandrinae	Neandra	Neandra brunnea	BOLD:ADJ3368
GT-3_16-8-2018_COI_2nd	COI-5P	Illumina MiSeq	609192	188	84	395.41	99.8242	Arthropoda	Insecta	Hymenoptera	Formicidae	Myrmicinae	Crematogaster	Crematogaster cerasi, Crematogaster lineolata	BOLD:AAI5987
GT-3_16-8-2018_COI_2nd	COI-5P	Illumina MiSeq	609192	2	1	395	99.4792	Arthropoda	Insecta	Ephemeroptera	Polymitarcyidae	Polymitarcyinae	Ephoron	Ephoron leukon	BOLD:AAF0031
GT-3_16-8-2018_COI_2nd	COI-5P	Illumina MiSeq	609192	1137	397	399.122	99.7785	Arthropoda	Insecta	Diptera	Rhinophoridae		Melanophora	Melanophora roralis	BOLD:AAG6862
GT-3_16-8-2018_COI_2nd	COI-5P	Illumina MiSeq	609192	116	64	398.293	99.5996	Arthropoda	Insecta	Diptera	Cecidomyiidae				BOLD:AAQ0306
GT-3_16-8-2018_COI_2nd	COI-5P	Illumina MiSeq	609192	8340	1729	377.231	98.2862	Arthropoda	Insecta	Hymenoptera	Platygastridae	Scelioninae	Telenomus		BOLD:ACC8019
GT-3_16-8-2018_COI_2nd	COI-5P	Illumina MiSeq	609192	6837	2122	395.358	98.5607	Arthropoda	Insecta	Hemiptera	Acanaloniidae		Acanalonia	Acanalonia bivittata	BOLD:AAN8422
GT-3_16-8-2018_COI_2nd	COI-5P	Illumina MiSeq	609192	202	101	395.158	99.7108	Arthropoda	Insecta	Coleoptera	Curculionidae	Entiminae	Polydrusus	Polydrusus impressifrons	BOLD:AAO4332
GT-3_16-8-2018_COI_2nd	COI-5P	Illumina MiSeq	609192	68	35	409.809	99.7776	Arthropoda	Insecta	Hemiptera	Cicadellidae	Deltocephalinae	Japananus	Japananus hyalinus	BOLD:ABA5823
GT-3_16-8-2018_COI_2nd	COI-5P	Illumina MiSeq	609192	68	26	383.824	99.8618	Arthropoda	Insecta	Thysanoptera	Phlaeothripidae	Phlaeothripinae	Haplothrips	Haplothrips sp. 170621002, Haplothrips sp., Haplothrips sp. 2 JJ-2018	BOLD:AAG2812
GT-3_16-8-2018_COI_2nd	COI-5P	Illumina MiSeq	609192	5	4	406	98.8328	Arthropoda	Insecta	Hemiptera	Cicadellidae	Coelidiinae	Jikradia		BOLD:ADU6133
GT-3_16-8-2018_COI_2nd	COI-5P	Illumina MiSeq	609192	10	7	396.5	99.7468	Arthropoda	Insecta	Hymenoptera	Braconidae	Euphorinae			BOLD:ACV5990
GT-3_16-8-2018_COI_2nd	COI-5P	Illumina MiSeq	609192	111	53	397.757	99.3166	Arthropoda	Insecta	Hemiptera	Cicadellidae	Deltocephalinae	Scaphoideus	Scaphoideus curvatus	BOLD:ADG6409
GT-3_16-8-2018_COI_2nd	COI-5P	Illumina MiSeq	609192	172	66	396.517	98.591	Arthropoda	Insecta	Hemiptera	Phylloxeridae	Phylloxerininae	Phylloxerina		BOLD:AAI2960
GT-3_16-8-2018_COI_2nd	COI-5P	Illumina MiSeq	609192	10	7	394.8	99.8228	Arthropoda	Insecta	Diptera	Cecidomyiidae				BOLD:ACE8735
GT-3_16-8-2018_COI_2nd	COI-5P	Illumina MiSeq	609192	1	1	395	97.4684	Arthropoda	Insecta	Diptera	Cecidomyiidae				BOLD:ABV1316
GT-3_16-8-2018_COI_2nd	COI-5P	Illumina MiSeq	609192	444	187	396.914	99.7271	Arthropoda	Insecta	Diptera	Cecidomyiidae				BOLD:ABV0465
GT-3_16-8-2018_COI_2nd	COI-5P	Illumina MiSeq	609192	3	3	394.667	99.6624	Arthropoda	Insecta	Coleoptera	Corylophidae	Corylophinae	Clypastraea		BOLD:ACI5754
GT-3_16-8-2018_COI_2nd	COI-5P	Illumina MiSeq	609192	1	1	395	98.2278	Arthropoda	Insecta	Diptera	Chironomidae	Tanypodinae			BOLD:ABV0256
GT-3_16-8-2018_COI_2nd	COI-5P	Illumina MiSeq	609192	7	6	400.714	98.7889	Arthropoda	Insecta	Hemiptera	Cicadellidae	Deltocephalinae	Scaphoideus		BOLD:ABA8094
GT-3_16-8-2018_COI_2nd	COI-5P	Illumina MiSeq	609192	1	1	410	99.2683	Arthropoda	Insecta	Hemiptera	Cicadellidae	Deltocephalinae	Scaphoideus		BOLD:ABA8095
GT-3_16-8-2018_COI_2nd	COI-5P	Illumina MiSeq	609192	11	9	394.455	98.964	Arthropoda	Insecta	Coleoptera	Mordellidae	Mordellinae	Mordellaria	Mordellaria serval	BOLD:ABX8545
GT-3_16-8-2018_COI_2nd	COI-5P	Illumina MiSeq	609192	98	47	397.929	99.8323	Arthropoda	Insecta	Hemiptera	Aphalaridae				BOLD:ACJ0245
GT-3_16-8-2018_COI_2nd	COI-5P	Illumina MiSeq	609192	27	14	394.667	97.8729	Arthropoda	Insecta	Coleoptera	Cerambycidae	Lamiinae	Astylopsis	Astylopsis macula	BOLD:AAD2159
GT-3_16-8-2018_COI_2nd	COI-5P	Illumina MiSeq	609192	52	18	395.308	99.3678	Arthropoda	Insecta	Hymenoptera	Formicidae	Dolichoderinae	Dolichoderus		BOLD:ACF2455
GT-3_16-8-2018_COI_2nd	COI-5P	Illumina MiSeq	609192	6	4	395	98.6498	Arthropoda	Insecta	Diptera	Chironomidae	Orthocladiinae	Eukiefferiella		BOLD:ABV1229
GT-3_16-8-2018_COI_2nd	COI-5P	Illumina MiSeq	609192	1	1	395	97.9747	Arthropoda	Insecta	Coleoptera	Zopheridae	Colydiinae	Synchita	Synchita fuliginosa	BOLD:ACC1428
GT-3_16-8-2018_COI_2nd	COI-5P	Illumina MiSeq	609192	1804	603	394.807	99.7674	Arthropoda	Insecta	Coleoptera	Corylophidae	Corylophinae	Clypastraea	Clypastraea lunata	BOLD:AAN6155
GT-3_16-8-2018_COI_2nd	COI-5P	Illumina MiSeq	609192	1	1	410	98.2927	Arthropoda	Insecta	Coleoptera	Latridiidae	Corticariinae	Melanophthalma	Melanophthalma inermis	BOLD:AAN6154
GT-3_16-8-2018_COI_2nd	COI-5P	Illumina MiSeq	609192	7	6	394.714	97.8995	Arthropoda	Insecta	Hymenoptera	Formicidae	Dolichoderinae	Dolichoderus	Dolichoderus sp.	BOLD:AAN5581
GT-3_16-8-2018_COI_2nd	COI-5P	Illumina MiSeq	609192	2	2	410	98.7936	Heterokontophyta	Oomycota	Albuginales	Albuginaceae		Wilsoniana	Wilsoniana bliti	BOLD:ADQ7606
GT-3_16-8-2018_COI_2nd	COI-5P	Illumina MiSeq	609192	23	15	403.261	99.7823	Heterokontophyta	Oomycota	Peronosporales	Peronosporaceae		Peronospora	Peronospora manshurica	BOLD:ACP1739
GT-3_16-8-2018_COI_2nd	COI-5P	Illumina MiSeq	609192	75	20	394.187	97.2273	Heterokontophyta	Oomycota						TAX:23716
GT-3_16-8-2018_COI_2nd	COI-5P	Illumina MiSeq	609192	4004	1233	404.914	99.788	Arthropoda	Insecta	Coleoptera	Curculionidae	Scolytinae	Anisandrus	Anisandrus maiche	BOLD:ABW4612
GT-3_16-8-2018_COI_2nd	COI-5P	Illumina MiSeq	609192	1	1	410	99.5122	Arthropoda	Insecta	Coleoptera	Curculionidae	Scolytinae	Xylosandrus	Xylosandrus germanus	BOLD:AAF7523
GT-3_16-8-2018_COI_2nd	COI-5P	Illumina MiSeq	609192	3	2	394.667	99.8295	Chordata	Mammalia	Rodentia	Muridae	Murinae	Mus	Mus musculus	BOLD:AAA3964
GT-3_16-8-2018_COI_2nd	COI-5P	Illumina MiSeq	609192	6	4	394.5	99.9156	Chordata	Reptilia	Squamata	Colubridae	Natricinae	Thamnophis	Thamnophis sirtalis	BOLD:AAB7952
GT-3_16-8-2018_COI_2nd	COI-5P	Illumina MiSeq	609192	1	1	395	97.8788	Arthropoda	Arachnida	Trombidiformes	Bdellidae				BOLD:ACP7161
GT-3_16-8-2018_COI_2nd	COI-5P	Illumina MiSeq	609192	37138	7281	395.069	99.7765	Arthropoda	Arachnida	Araneae	Theridiidae		Theridion	Theridion albidum	BOLD:AAV3042
GT-3_16-8-2018_COI_2nd	COI-5P	Illumina MiSeq	609192	1	1	410	99.0244	Arthropoda	Arachnida	Araneae	Clubionidae		Clubiona	Clubiona bishopi, Clubiona abboti	BOLD:AAD1564
GT-3_16-8-2018_COI_2nd	COI-5P	Illumina MiSeq	609192	32	18	406.438	99.3006	Arthropoda	Arachnida	Araneae	Salticidae		Pelegrina	Pelegrina proterva, Pelegrina flavipes	BOLD:AAB2927
GT-3_16-8-2018_COI_2nd	COI-5P	Illumina MiSeq	609192	2	2	402.5	99.6295	Arthropoda	Arachnida	Araneae	Anyphaenidae		Anyphaena	Anyphaena celer	BOLD:AAK1749
GT-3_16-8-2018_COI_2nd	COI-5P	Illumina MiSeq	609192	1	1	394	97.4619	Arthropoda	Collembola	Entomobryomorpha	Entomobryidae	Orchesellinae, Entomobryinae	Orchesella, Entomobrya	Orchesella villosa, Orchesella cincta, Entomobrya nivalis	BOLD:AAA6611
GT-3_16-8-2018_COI_2nd	COI-5P	Illumina MiSeq	609192	10	4	395.1	99.8228	Arthropoda	Arachnida	Trombidiformes	Tetranychidae		Panonychus	Panonychus ulmi	BOLD:ACK1507
GT-3_16-8-2018_COI_2nd	COI-5P	Illumina MiSeq	609192	28	12	394.893	98.5623	Arthropoda	Arachnida	Trombidiformes	Tydeidae				BOLD:ACY1016
GT-3_16-8-2018_COI_2nd	COI-5P	Illumina MiSeq	609192	4	4	394.75	98.5443	Arthropoda	Arachnida	Araneae	Dictynidae		Emblyna	Emblyna sublata, Emblyna maxima	BOLD:AAA7272
GT-3_16-8-2018_COI_2nd	COI-5P	Illumina MiSeq	609192	51	20	393.804	98.4859	Arthropoda	Arachnida	Trombidiformes	Eupodidae				BOLD:ACL6848
GT-3_16-8-2018_COI_2nd	COI-5P	Illumina MiSeq	609192	5432	1480	394.892	99.555	Arthropoda	Arachnida	Sarcoptiformes	Oribatulidae		Phauloppia		BOLD:ACF9074
GT-3_16-8-2018_COI_2nd	COI-5P	Illumina MiSeq	609192	300	141	398.133	99.2766	Arthropoda	Arachnida	Trombidiformes	Eupodidae		Eupodes		BOLD:AAO8147
GT-3_16-8-2018_COI_2nd	COI-5P	Illumina MiSeq	609192	2	2	409.5	99.3902	Arthropoda	Arachnida	Araneae	Uloboridae		Uloborus	Uloborus glomosus	BOLD:AAJ7823
GT-3_16-8-2018_COI_2nd	COI-5P	Illumina MiSeq	609192	94	51	396.574	99.6747	Arthropoda	Arachnida	Trombidiformes	Erythraeidae				BOLD:ACI9840
GT-3_16-8-2018_COI_2nd	COI-5P	Illumina MiSeq	609192	220	90	394.95	99.7112	Arthropoda	Arachnida	Trombidiformes	Eupodidae				BOLD:ACI9996
GT-3_16-8-2018_COI_2nd	COI-5P	Illumina MiSeq	609192	1470	458	394.954	99.5405	Arthropoda	Arachnida	Trombidiformes	Tarsonemidae				BOLD:ACV5754
GT-3_16-8-2018_COI_2nd	COI-5P	Illumina MiSeq	609192	3	3	410	98.7805	Arthropoda	Arachnida	Trombidiformes	Tydeidae				BOLD:ACY2432
GT-3_16-8-2018_COI_2nd	COI-5P	Illumina MiSeq	609192	1	1	395	98.7342	Arthropoda	Arachnida	Trombidiformes	Scutacaridae				BOLD:ACT7872
GT-3_16-8-2018_COI_2nd	COI-5P	Illumina MiSeq	609192	1	1	395	98.9873	Arthropoda	Arachnida	Trombidiformes	Tenuipalpidae		Brevipalpus		BOLD:ADA5797
GT-3_16-8-2018_COI_2nd	COI-5P	Illumina MiSeq	609192	63	30	394.984	97.5977	Arthropoda	Arachnida	Sarcoptiformes	Oribatulidae		Phauloppia		BOLD:AAL8123
GT-3_16-8-2018_COI_2nd	COI-5P	Illumina MiSeq	609192	1	1	395	99.7468	Arthropoda	Arachnida	Trombidiformes	Eriophyidae				BOLD:ADK9203
GT-3_16-8-2018_COI_2nd	COI-5P	Illumina MiSeq	609192	78	35	407.41	99.227	Arthropoda	Arachnida	Mesostigmata	Phytoseiidae				BOLD:ACM2103
GT-3_16-8-2018_COI_2nd	COI-5P	Illumina MiSeq	609192	1075	390	395.047	99.8081	Arthropoda	Arachnida	Trombidiformes	Eriophyidae		Aceria	Aceria sp. Z165	BOLD:ADW2616
GT-3_16-8-2018_COI_2nd	COI-5P	Illumina MiSeq	609192	3	3	394.333	98.092	Arthropoda	Arachnida	Trombidiformes	Tydeidae				BOLD:ACX8459
GT-3_16-8-2018_COI_2nd	COI-5P	Illumina MiSeq	609192	7879	2239	394.974	99.537	Arthropoda	Arachnida	Trombidiformes	Tydeidae		Tydeus		BOLD:AAH3904
GT-3_16-8-2018_COI_2nd	COI-5P	Illumina MiSeq	609192	1	1	410	97.561	Arthropoda	Arachnida	Trombidiformes	Tenuipalpidae		Brevipalpus		BOLD:ADI1767
GT-3_16-8-2018_COI_2nd	COI-5P	Illumina MiSeq	609192	1	1	395	98.3287	Arthropoda	Arachnida	Trombidiformes	Triophtydeidae		Triophytydeus		BOLD:ACX8432
GT-3_16-8-2018_COI_2nd	COI-5P	Illumina MiSeq	609192	1517	498	394.978	99.8215	Arthropoda	Collembola	Entomobryomorpha	Entomobryidae	Lepidocyrtinae	Lepidocyrtus	Lepidocyrtus paradoxus	BOLD:AAB8452
GT-3_16-8-2018_COI_2nd	COI-5P	Illumina MiSeq	609192	4	3	395	99.1772	Arthropoda	Arachnida	Mesostigmata	Phytoseiidae				BOLD:ACF8410
GT-3_16-8-2018_COI_2nd	COI-5P	Illumina MiSeq	609192	721	300	398.902	98.7463	Arthropoda	Arachnida	Trombidiformes	Triophtydeidae		Triophytydeus		BOLD:ACL5654
GT-3_16-8-2018_COI_2nd	COI-5P	Illumina MiSeq	609192	8	7	402	99.5899	Arthropoda	Arachnida	Trombidiformes	Tydeidae				BOLD:ADI4630
GT-3_16-8-2018_COI_2nd	COI-5P	Illumina MiSeq	609192	3	3	410	99.5935	Arthropoda	Arachnida	Trombidiformes	Tenuipalpidae		Brevipalpus		BOLD:ACJ0093
GT-3_16-8-2018_COI_2nd	COI-5P	Illumina MiSeq	609192	5	4	394.8	99.2909	Arthropoda	Arachnida	Araneae	Salticidae		Tutelina	Tutelina harti	BOLD:AAW8769
GT-3_16-8-2018_COI_2nd	COI-5P	Illumina MiSeq	609192	1	1	395	99.7468	Arthropoda	Insecta	Lepidoptera	Erebidae	Lymantriinae	Lymantria	Lymantria dispar	BOLD:AAA2052
GT-3_16-8-2018_COI_2nd	COI-5P	Illumina MiSeq	609192	2	2	394.5	98.3544	Tardigrada	Eutardigrada	Parachaela	Hypsibiidae		Ramazzottius	Ramazzottius aff. oberhaeuseri 7 DS-2018, Ramazzottius aff. oberhaeuseri 7	BOLD:ABU8533
GT-3_16-8-2018_COI_2nd	COI-5P	Illumina MiSeq	609192	5	1	407	99.25	Nematoda	Chromadorea	Rhabditida	Rhabditidae				BOLD:ADR0958
GT-3_16-8-2018_COI_2nd	COI-5P	Illumina MiSeq	609192	1	1	354	100	Platyhelminthes	Rhabditophora	Tricladida	Geoplanidae		Obama	Obama sp. MAP-2014	BOLD:ADC9225
TO-2_28-8-2018_COI_2nd	COI-5P	Illumina MiSeq	406284	2	1	395	97.2152	Proteobacteria	Alphaproteobacteria	Rickettsiales	Rickettsiaceae		Rickettsia	Rickettsia bellii	TAX:178671
TO-2_28-8-2018_COI_2nd	COI-5P	Illumina MiSeq	406284	24	12	406.083	98.8033	Proteobacteria	Alphaproteobacteria	Rickettsiales					TAX:91391
TO-2_28-8-2018_COI_2nd	COI-5P	Illumina MiSeq	406284	7	3	410	99.4077	Proteobacteria	Alphaproteobacteria	Rickettsiales	Rickettsiaceae		Wolbachia	Wolbachia sp. Myrmicinae_ACGAN556-09	TAX:375762
TO-2_28-8-2018_COI_2nd	COI-5P	Illumina MiSeq	406284	73	22	395.014	97.6713	Arthropoda	Insecta	Orthoptera	Tettigoniidae	Meconematinae	Meconema	Meconema thalassinum	BOLD:ACA6415
TO-2_28-8-2018_COI_2nd	COI-5P	Illumina MiSeq	406284	4452	1308	394.977	98.2456	Arthropoda	Insecta	Psocodea	Lepidopsocidae	Lepidopsocinae	Echmepteryx	Echmepteryx hageni	BOLD:AAP4625
TO-2_28-8-2018_COI_2nd	COI-5P	Illumina MiSeq	406284	107	52	395.972	99.7608	Arthropoda	Insecta	Coleoptera	Thanerocleridae	Thaneroclerinae	Zenodosus	Zenodosus sanguineus	BOLD:ABA6311
TO-2_28-8-2018_COI_2nd	COI-5P	Illumina MiSeq	406284	60	26	395.5	99.8968	Arthropoda	Insecta	Hemiptera	Aphididae	Eriosomatinae	Prociphilus		BOLD:ACJ6750
TO-2_28-8-2018_COI_2nd	COI-5P	Illumina MiSeq	406284	3608	961	395.273	99.7803	Arthropoda	Insecta	Diptera	Syrphidae	Syrphinae	Toxomerus		BOLD:ABW8043
TO-2_28-8-2018_COI_2nd	COI-5P	Illumina MiSeq	406284	2	2	395	99.3671	Arthropoda	Insecta	Trichoptera	Leptoceridae	Leptocerinae	Oecetis	Oecetis inconspicua	BOLD:AAA1524
TO-2_28-8-2018_COI_2nd	COI-5P	Illumina MiSeq	406284	1	1	395	97.2152	Arthropoda	Insecta	Lepidoptera	Geometridae	Sterrhinae	Idaea	Idaea dimidiata	BOLD:AAA4213
TO-2_28-8-2018_COI_2nd	COI-5P	Illumina MiSeq	406284	205	94	409.766	99.0111	Arthropoda	Insecta	Diptera	Chironomidae	Orthocladiinae	Limnophyes		BOLD:ADH9867
TO-2_28-8-2018_COI_2nd	COI-5P	Illumina MiSeq	406284	14	7	394.857	99.1501	Arthropoda	Insecta	Psocodea	Psocidae	Amphigerontiinae	Amphigerontia	Amphigerontia contaminata	BOLD:AAH3232
TO-2_28-8-2018_COI_2nd	COI-5P	Illumina MiSeq	406284	699	274	395.455	99.3246	Arthropoda	Insecta	Diptera	Psychodidae				BOLD:ACY6029
TO-2_28-8-2018_COI_2nd	COI-5P	Illumina MiSeq	406284	1	1	395	99.4937	Arthropoda	Insecta	Diptera	Cecidomyiidae				BOLD:ACU1462
TO-2_28-8-2018_COI_2nd	COI-5P	Illumina MiSeq	406284	89	37	404.427	99.8179	Arthropoda	Insecta	Coleoptera	Chrysomelidae	Bruchinae	Bruchus	Bruchus brachialis, Bruchus venustus	BOLD:AAJ8933
TO-2_28-8-2018_COI_2nd	COI-5P	Illumina MiSeq	406284	873	301	399.101	99.8334	Arthropoda	Insecta	Hemiptera	Cicadellidae	Deltocephalinae	Scaphoideus	Scaphoideus curvatus	BOLD:ADG6409
TO-2_28-8-2018_COI_2nd	COI-5P	Illumina MiSeq	406284	1	1	395	99.4937	Arthropoda	Insecta	Diptera	Chironomidae	Chironominae	Chironomus	Chironomus sp. NO4627, Chironomus decorus, Chironomus sp. BOLDAAP2996, Chironomus sp., Chironomus sp. NO4616, Chironomus sp. NO4618, Chironomus sp. NO4628, Chironomus decorus group sp. 2 IP2013, Chironomus sp. NO4625, Chironomus cf. decorus, Chironomus quinnitukqut, Chironomus sp. NO4617, Chironomus decorus gr., Chironomus cf. decorus 2g	BOLD:AAB7030
TO-2_28-8-2018_COI_2nd	COI-5P	Illumina MiSeq	406284	1	1	395	100								BOLD:ADJ7305
TO-2_28-8-2018_COI_2nd	COI-5P	Illumina MiSeq	406284	1	1	395	97.9747	Arthropoda	Insecta	Diptera	Chironomidae	Tanypodinae			BOLD:ABV0256
TO-2_28-8-2018_COI_2nd	COI-5P	Illumina MiSeq	406284	111	51	394.784	99.7986	Arthropoda	Insecta	Diptera	Cecidomyiidae	Cecidomyiinae	Lauthia	Lauthia cardui	BOLD:ABV9329
TO-2_28-8-2018_COI_2nd	COI-5P	Illumina MiSeq	406284	1	1	403	99.7525	Arthropoda	Insecta	Thysanoptera	Thripidae	Thripinae	Anaphothrips	Anaphothrips obscurus	BOLD:AAQ0558
TO-2_28-8-2018_COI_2nd	COI-5P	Illumina MiSeq	406284	1	1	395	98.7342	Arthropoda	Insecta	Diptera	Chironomidae	Orthocladiinae			BOLD:AAM6276
TO-2_28-8-2018_COI_2nd	COI-5P	Illumina MiSeq	406284	29729	6541	394.791	99.676	Arthropoda	Insecta	Coleoptera	Corylophidae	Corylophinae	Clypastraea	Clypastraea lunata	BOLD:AAN6155
TO-2_28-8-2018_COI_2nd	COI-5P	Illumina MiSeq	406284	7	5	394.714	99.566								BOLD:ADZ2507
TO-2_28-8-2018_COI_2nd	COI-5P	Illumina MiSeq	406284	1	1	395	97.2152	Arthropoda	Insecta	Diptera	Chironomidae	Chironominae	Microtendipes	Microtendipes pedellus	BOLD:AAE0707
TO-2_28-8-2018_COI_2nd	COI-5P	Illumina MiSeq	406284	4962	1264	395.384	99.8329	Arthropoda	Insecta	Hemiptera	Acanaloniidae		Acanalonia	Acanalonia conica	BOLD:AAJ5015
TO-2_28-8-2018_COI_2nd	COI-5P	Illumina MiSeq	406284	8698	2072	395.111	99.8087	Arthropoda	Insecta	Psocodea	Psocidae	Psocinae	Trichadenotecnum	Trichadenotecnum alexanderae complex	BOLD:ACE6318
TO-2_28-8-2018_COI_2nd	COI-5P	Illumina MiSeq	406284	704	258	395.521	99.7622	Arthropoda	Insecta	Psocodea	Ectopsocidae		Ectopsocus	Ectopsocus meridionalis	BOLD:AAM8931
TO-2_28-8-2018_COI_2nd	COI-5P	Illumina MiSeq	406284	2	2	395	99.3671	Arthropoda	Insecta	Hymenoptera	Formicidae	Myrmicinae	Myrmica	Myrmica cf. rubra, Myrmica microrubra, Myrmica rubra, Myrmica punctiventris	BOLD:AAD0829
TO-2_28-8-2018_COI_2nd	COI-5P	Illumina MiSeq	406284	2254	663	394.987	99.3091	Arthropoda	Insecta	Psocodea	Amphipsocidae	Amphipsocinae	Polypsocus	Polypsocus corruptus	BOLD:AAM8933
TO-2_28-8-2018_COI_2nd	COI-5P	Illumina MiSeq	406284	226	103	401.664	99.6714	Arthropoda	Insecta	Hemiptera	Cicadellidae	Deltocephalinae	Scaphoideus	Scaphoideus major	BOLD:AAY6734
TO-2_28-8-2018_COI_2nd	COI-5P	Illumina MiSeq	406284	13	4	394.923	99.4158	Arthropoda	Insecta	Coleoptera	Cerambycidae	Lamiinae	Urgleptes	Urgleptes querci	BOLD:AAP7004
TO-2_28-8-2018_COI_2nd	COI-5P	Illumina MiSeq	406284	2	2	395	98.7342	Arthropoda	Insecta	Lepidoptera	Tineidae	Perissomasticinae	Haplotinea	Haplotinea insectella	BOLD:ACG6984
TO-2_28-8-2018_COI_2nd	COI-5P	Illumina MiSeq	406284	100	37	409.92	99.5878	Arthropoda	Insecta	Coleoptera	Throscidae		Trixagus	Trixagus carinicollis	BOLD:AAN6148
TO-2_28-8-2018_COI_2nd	COI-5P	Illumina MiSeq	406284	39	20	394.744	99.3249	Arthropoda	Insecta	Hemiptera	Aleyrodidae				BOLD:AAZ8499
TO-2_28-8-2018_COI_2nd	COI-5P	Illumina MiSeq	406284	1	1	395	99.1957	Arthropoda	Insecta	Coleoptera	Dermestidae	Dermestinae	Dermestes	Dermestes undulatus	BOLD:AAP7005
TO-2_28-8-2018_COI_2nd	COI-5P	Illumina MiSeq	406284	16	11	394.312	99.4754								BOLD:ADZ5119
TO-2_28-8-2018_COI_2nd	COI-5P	Illumina MiSeq	406284	6	6	394.333	99.4093	Arthropoda	Insecta	Diptera	Cecidomyiidae				BOLD:AAH3741
TO-2_28-8-2018_COI_2nd	COI-5P	Illumina MiSeq	406284	2	2	395	97.3421	Arthropoda	Insecta	Lepidoptera	Depressariidae	Depressariinae	Agonopterix	Agonopterix eupatoriiella	BOLD:ACF2846
TO-2_28-8-2018_COI_2nd	COI-5P	Illumina MiSeq	406284	727	281	397.179	99.5229	Arthropoda	Insecta	Diptera	Cecidomyiidae				BOLD:ACJ3151
TO-2_28-8-2018_COI_2nd	COI-5P	Illumina MiSeq	406284	46	10	403.13	97.2334								BOLD:ADZ2068
TO-2_28-8-2018_COI_2nd	COI-5P	Illumina MiSeq	406284	2936	866	408.686	99.7993	Arthropoda	Insecta	Hemiptera	Cicadellidae	Deltocephalinae	Prescottia	Prescottia lobata	BOLD:AAY6739
TO-2_28-8-2018_COI_2nd	COI-5P	Illumina MiSeq	406284	2065	608	395.924	99.5691	Arthropoda	Insecta	Coleoptera	Cerambycidae	Lamiinae	Urgleptes	Urgleptes querci	BOLD:ABA6368
TO-2_28-8-2018_COI_2nd	COI-5P	Illumina MiSeq	406284	278	127	395.043	99.4521	Arthropoda	Insecta	Lepidoptera	Depressariidae	Depressariinae	Agonopterix	Agonopterix pulvipennella	BOLD:AAA7550
TO-2_28-8-2018_COI_2nd	COI-5P	Illumina MiSeq	406284	557	228	403.305	99.5577	Arthropoda	Insecta	Coleoptera	Tetratomidae	Eustrophinae	Eustrophopsis	Eustrophopsis bicolor	BOLD:ACE0626
TO-2_28-8-2018_COI_2nd	COI-5P	Illumina MiSeq	406284	496	193	389.087	99.8327	Arthropoda	Insecta	Hymenoptera	Platygastridae	Scelioninae	Telenomus		BOLD:AAY9194
TO-2_28-8-2018_COI_2nd	COI-5P	Illumina MiSeq	406284	1	1	395	98.481	Arthropoda	Insecta	Psocodea	Caeciliusidae	Caeciliusinae	Valenzuela	Valenzuela flavidus	BOLD:AAH3228
TO-2_28-8-2018_COI_2nd	COI-5P	Illumina MiSeq	406284	1	1	395	100	Arthropoda	Insecta	Hemiptera	Flatidae	Flatinae	Metcalfa	Metcalfa pruinosa	BOLD:AAG4399
TO-2_28-8-2018_COI_2nd	COI-5P	Illumina MiSeq	406284	4	2	395	99.9367	Arthropoda	Insecta	Hemiptera	Cicadellidae	Coelidiinae	Jikradia	Jikradia olitoria	BOLD:AAG2881
TO-2_28-8-2018_COI_2nd	COI-5P	Illumina MiSeq	406284	230	80	395.087	99.8461	Arthropoda	Insecta	Diptera	Cecidomyiidae				BOLD:AAN5226
TO-2_28-8-2018_COI_2nd	COI-5P	Illumina MiSeq	406284	2202	631	407.998	99.8149	Arthropoda	Insecta	Diptera	Sciaridae		Corynoptera	Corynoptera deserta	BOLD:AAN6433
TO-2_28-8-2018_COI_2nd	COI-5P	Illumina MiSeq	406284	108	42	394.898	98.6029	Arthropoda	Insecta	Diptera	Cecidomyiidae				BOLD:AAN5220
TO-2_28-8-2018_COI_2nd	COI-5P	Illumina MiSeq	406284	1	1	410	98.0488	Arthropoda	Insecta	Diptera	Chaoboridae	Chaoborinae	Chaoborus	Chaoborus punctipennis	BOLD:AAG2647
TO-2_28-8-2018_COI_2nd	COI-5P	Illumina MiSeq	406284	1	1	395	100	Arthropoda	Insecta	Psocodea	Myopsocidae		Lichenomima		BOLD:ACB0983
TO-2_28-8-2018_COI_2nd	COI-5P	Illumina MiSeq	406284	3	3	394.667	98.2278	Arthropoda	Insecta	Diptera	Chaoboridae	Chaoborinae	Chaoborus		BOLD:AAG5471
TO-2_28-8-2018_COI_2nd	COI-5P	Illumina MiSeq	406284	46	21	409.5	99.8619								BOLD:ADY5706
TO-2_28-8-2018_COI_2nd	COI-5P	Illumina MiSeq	406284	210	79	409.657	97.9036	Arthropoda	Insecta	Hemiptera	Cicadellidae				BOLD:ADM4713
TO-2_28-8-2018_COI_2nd	COI-5P	Illumina MiSeq	406284	1606	584	408.948	99.5468	Arthropoda	Insecta	Hemiptera	Cicadellidae	Deltocephalinae	Scaphoideus		BOLD:AAY9211
TO-2_28-8-2018_COI_2nd	COI-5P	Illumina MiSeq	406284	2	1	395	98.9873	Arthropoda	Insecta	Diptera	Cecidomyiidae				BOLD:AAN5205
TO-2_28-8-2018_COI_2nd	COI-5P	Illumina MiSeq	406284	1	1	395	97.2152	Arthropoda	Insecta	Psocodea	Psocidae	Psocinae	Trichadenotecnum	Trichadenotecnum alexanderae complex	BOLD:AAP2601
TO-2_28-8-2018_COI_2nd	COI-5P	Illumina MiSeq	406284	52	26	396.846	98.5227	Arthropoda	Insecta	Diptera	Cecidomyiidae				BOLD:AAY6376
TO-2_28-8-2018_COI_2nd	COI-5P	Illumina MiSeq	406284	14	10	401.857	99.7459	Arthropoda	Insecta	Diptera	Cecidomyiidae				BOLD:ACH2915
TO-2_28-8-2018_COI_2nd	COI-5P	Illumina MiSeq	406284	3	3	395	99.3249	Arthropoda	Insecta	Hemiptera	Cicadellidae	Deltocephalinae	Scaphoideus	Scaphoideus minor, Scaphoideus cyprius, Scaphoideus titanus	BOLD:ABA5795
TO-2_28-8-2018_COI_2nd	COI-5P	Illumina MiSeq	406284	4	3	395	99.8101	Arthropoda	Insecta	Psocodea	Lachesillidae	Lachesillinae	Lachesilla	Lachesilla contraforcepeta	BOLD:ABA6546
TO-2_28-8-2018_COI_2nd	COI-5P	Illumina MiSeq	406284	670	203	395.031	99.8319	Arthropoda	Insecta	Coleoptera	Chrysomelidae	Galerucinae	Altica	Altica woodsi, Altica chalybea	BOLD:AAH0273
TO-2_28-8-2018_COI_2nd	COI-5P	Illumina MiSeq	406284	87	42	409.908	98.7482								BOLD:ADU9559
TO-2_28-8-2018_COI_2nd	COI-5P	Illumina MiSeq	406284	71	26	394.873	98.954	Arthropoda	Insecta	Trichoptera	Hydropsychidae	Smicrideinae	Smicridea	Smicridea turrialbana	BOLD:ADX4802
TO-2_28-8-2018_COI_2nd	COI-5P	Illumina MiSeq	406284	2284	682	396.345	99.5695	Arthropoda	Insecta	Hemiptera	Cicadellidae	Deltocephalinae	Osbornellus	Osbornellus auronitens, Osbornellus limosus	BOLD:AAO4039
TO-2_28-8-2018_COI_2nd	COI-5P	Illumina MiSeq	406284	3163	898	395.236	98.5642	Arthropoda	Insecta	Diptera	Cecidomyiidae				BOLD:ACK3589
TO-2_28-8-2018_COI_2nd	COI-5P	Illumina MiSeq	406284	6640	1664	395.089	99.7806	Arthropoda	Insecta	Diptera	Culicidae	Anophelinae	Anopheles	Anopheles quadrimaculatus, Anopheles atropos, Anopheles quadrimaculatus A, Anopheles quadrimaculatus A Orlando	BOLD:AAC2281
TO-2_28-8-2018_COI_2nd	COI-5P	Illumina MiSeq	406284	2	2	401.5	99.8457	Arthropoda	Insecta	Diptera	Cecidomyiidae				BOLD:ACB3101
TO-2_28-8-2018_COI_2nd	COI-5P	Illumina MiSeq	406284	1	1	394	99.7462	Arthropoda	Insecta	Coleoptera	Staphylinidae	Aleocharinae	Amischa		BOLD:ACF4289
TO-2_28-8-2018_COI_2nd	COI-5P	Illumina MiSeq	406284	572	215	395.005	99.5336	Arthropoda	Insecta	Diptera	Pipunculidae	Pipunculinae	Pipunculus	Pipunculus luteicornis	BOLD:AAI2733
TO-2_28-8-2018_COI_2nd	COI-5P	Illumina MiSeq	406284	8449	2144	395.023	99.8005	Arthropoda	Insecta	Diptera	Ceratopogonidae	Forcipomyiinae	Forcipomyia	Forcipomyia bipunctata, Forcipomyia sp. CK-2012	BOLD:AAN5148
TO-2_28-8-2018_COI_2nd	COI-5P	Illumina MiSeq	406284	1	1	394	97.4555	Arthropoda	Insecta	Coleoptera	Cerambycidae	Lamiinae	Urgleptes	Urgleptes querci	BOLD:ADM0841
TO-2_28-8-2018_COI_2nd	COI-5P	Illumina MiSeq	406284	708	251	395.017	99.6683	Arthropoda	Insecta	Diptera	Cecidomyiidae				BOLD:AAN5200
TO-2_28-8-2018_COI_2nd	COI-5P	Illumina MiSeq	406284	3	3	409.333	98.6143	Arthropoda	Insecta	Diptera	Chironomidae	Orthocladiinae	Limnophyes	Limnophyes sp. 14ES	BOLD:ABU5525
TO-2_28-8-2018_COI_2nd	COI-5P	Illumina MiSeq	406284	2	2	395	98.481	Arthropoda	Insecta	Coleoptera	Cerambycidae	Lamiinae	Lepturges	Lepturges angulatus	BOLD:ABW6155
TO-2_28-8-2018_COI_2nd	COI-5P	Illumina MiSeq	406284	185	70	395.124	98.6103	Arthropoda	Insecta	Lepidoptera	Blastobasidae	Blastobasinae	Holcocera	Holcocera chalcofrontella	BOLD:ABZ2738
TO-2_28-8-2018_COI_2nd	COI-5P	Illumina MiSeq	406284	1	1	395	98.3914	Arthropoda	Insecta	Trichoptera	Hydropsychidae	Hydropsychinae	Hydropsyche	Hydropsyche bronta	BOLD:AAA3450
TO-2_28-8-2018_COI_2nd	COI-5P	Illumina MiSeq	406284	38	17	396.079	99.8668	Heterokontophyta	Oomycota	Peronosporales	Peronosporaceae		Pseudoperonospora	Pseudoperonospora cubensis	BOLD:AAX6859
TO-2_28-8-2018_COI_2nd	COI-5P	Illumina MiSeq	406284	258	106	408.411	99.8153	Heterokontophyta	Oomycota	Peronosporales	Peronosporaceae		Peronospora	Peronospora manshurica	BOLD:ACP1739
TO-2_28-8-2018_COI_2nd	COI-5P	Illumina MiSeq	406284	1	1	410	100	Heterokontophyta	Oomycota	Peronosporales	Peronosporaceae		Peronospora	Peronospora sp. 3 HV	BOLD:ACP0574
TO-2_28-8-2018_COI_2nd	COI-5P	Illumina MiSeq	406284	8	4	409.875	99.3392	Heterokontophyta	Oomycota						TAX:23716
TO-2_28-8-2018_COI_2nd	COI-5P	Illumina MiSeq	406284	28	12	405.929	99.7973	Heterokontophyta	Oomycota	Peronosporales	Peronosporaceae		Peronospora	Peronospora romanica, Peronospora medicaginis-orbicularis, Peronospora aestivalis	BOLD:ACP0446
TO-2_28-8-2018_COI_2nd	COI-5P	Illumina MiSeq	406284	1	1	395	99.7468	Arthropoda	Insecta	Coleoptera	Nitidulidae	Cryptarchinae	Glischrochilus	Glischrochilus sanguinolentus	BOLD:AAP8585
TO-2_28-8-2018_COI_2nd	COI-5P	Illumina MiSeq	406284	2	2	395	99.4937	Arthropoda	Arachnida	Araneae	Theridiidae		Yunohamella	Yunohamella lyrica	BOLD:AAG4815
TO-2_28-8-2018_COI_2nd	COI-5P	Illumina MiSeq	406284	158	77	397.842	99.7892	Arthropoda	Collembola	Entomobryomorpha	Entomobryidae	Lepidocyrtinae	Willowsia	Willowsia buski, Willowsia buskii	BOLD:AAA4664
TO-2_28-8-2018_COI_2nd	COI-5P	Illumina MiSeq	406284	1	1	395	99.7455	Arthropoda	Arachnida	Sarcoptiformes	Oripodidae				BOLD:ADL8861
TO-2_28-8-2018_COI_2nd	COI-5P	Illumina MiSeq	406284	786	277	394.845	99.8235	Arthropoda	Arachnida	Sarcoptiformes	Oribatulidae				BOLD:ACF8722
TO-2_28-8-2018_COI_2nd	COI-5P	Illumina MiSeq	406284	1	1	395	99.7462	Arthropoda	Collembola	Entomobryomorpha	Entomobryidae	Entomobryinae	Entomobrya		BOLD:ADH6181
TO-2_28-8-2018_COI_2nd	COI-5P	Illumina MiSeq	406284	2	2	395	99.6203	Arthropoda	Arachnida	Araneae	Philodromidae		Philodromus	Philodromus placidus, Philodromus peninsulanus	BOLD:AAA9991
TO-2_28-8-2018_COI_2nd	COI-5P	Illumina MiSeq	406284	1	1	394	97.4619	Arthropoda	Arachnida	Trombidiformes	Tarsonemidae				BOLD:ACZ0238
TO-2_28-8-2018_COI_2nd	COI-5P	Illumina MiSeq	406284	154	71	394.903	99.0162	Arthropoda	Arachnida	Sarcoptiformes	Oripodidae				BOLD:ACG6548
TO-2_28-8-2018_COI_2nd	COI-5P	Illumina MiSeq	406284	83	36	397.193	99.8323	Arthropoda	Collembola	Symphypleona	Bourletiellidae		Bourletiella		BOLD:ACC0359
TO-2_28-8-2018_COI_2nd	COI-5P	Illumina MiSeq	406284	56	27	394.946	99.783	Arthropoda	Arachnida	Trombidiformes	Tetranychidae		Panonychus	Panonychus ulmi	BOLD:ACK1507
TO-2_28-8-2018_COI_2nd	COI-5P	Illumina MiSeq	406284	312	118	394.872	99.5407	Arthropoda	Arachnida	Trombidiformes	Pygmephoridae				BOLD:ADI9490
TO-2_28-8-2018_COI_2nd	COI-5P	Illumina MiSeq	406284	1	1	395	99.2405	Arthropoda	Arachnida	Trombidiformes	Scutacaridae				BOLD:ACV0489
TO-2_28-8-2018_COI_2nd	COI-5P	Illumina MiSeq	406284	157	71	395.038	99.4905	Arthropoda	Arachnida	Sarcoptiformes	Phenopelopidae				BOLD:ACL8969
TO-2_28-8-2018_COI_2nd	COI-5P	Illumina MiSeq	406284	1332	422	394.926	98.8241	Arthropoda	Arachnida	Sarcoptiformes	Oripodidae				BOLD:ACT8621
TO-2_28-8-2018_COI_2nd	COI-5P	Illumina MiSeq	406284	22	5	394.864	97.2152	Arthropoda	Arachnida	Trombidiformes	Tydeidae				BOLD:ACY3198
TO-2_28-8-2018_COI_2nd	COI-5P	Illumina MiSeq	406284	807	262	395.116	99.8168	Arthropoda	Malacostraca	Isopoda	Armadillidiidae		Armadillidium	Armadillidium sp., Armadillidium vulgare	BOLD:AAH4108
TO-2_28-8-2018_COI_2nd	COI-5P	Illumina MiSeq	406284	2	2	395	99.2405	Arthropoda	Arachnida	Araneae	Theridiidae		Enoplognatha	Enoplognatha caricis, Parasteatoda lunata, Enoplognatha ovata, Enoplognatha nr. latimana, Enoplognatha nr. ovata, Enoplognatha latimana	BOLD:AAA6910
TO-2_28-8-2018_COI_2nd	COI-5P	Illumina MiSeq	406284	1	1	410	99.7561	Arthropoda	Collembola	Entomobryomorpha	Entomobryidae	Lepidocyrtinae, Seirinae, Entomobryinae	Lepidosira, Willowsia, Entomobrya	Lepidosira sp., Entomobrya multifasciata, Willowsia nigromaculata	BOLD:AAA7242
TO-2_28-8-2018_COI_2nd	COI-5P	Illumina MiSeq	406284	2354	697	397.665	99.8127	Arthropoda	Collembola	Symphypleona	Bourletiellidae		Bourletiella		BOLD:AAB7914
TO-2_28-8-2018_COI_2nd	COI-5P	Illumina MiSeq	406284	6	5	400.333	99.5037	Arthropoda	Arachnida	Trombidiformes	Tydeidae				BOLD:ADI4630
TO-2_28-8-2018_COI_2nd	COI-5P	Illumina MiSeq	406284	2	2	394.5	99.4778	Arthropoda	Arachnida	Sarcoptiformes	Hemisarcoptidae				BOLD:ADF5102
TO-2_28-8-2018_COI_2nd	COI-5P	Illumina MiSeq	406284	1	1	395	98.481	Arthropoda	Collembola	Symphypleona	Bourletiellidae		Bourletiella		BOLD:ADI2322
TO-2_28-8-2018_COI_2nd	COI-5P	Illumina MiSeq	406284	27	14	406.704	99.2802	Platyhelminthes	Rhabditophora	Tricladida	Geoplanidae	Rhynchodeminae	Rhynchodemus	Rhynchodemus sylvaticus	BOLD:ADF9762
TO-2_28-8-2018_COI_2nd	COI-5P	Illumina MiSeq	406284	2628	980	394.836	99.1074	Tardigrada	Eutardigrada	Parachaela	Hypsibiidae		Ramazzottius	Ramazzottius aff. oberhaeuseri 7 DS-2018, Ramazzottius aff. oberhaeuseri 7	BOLD:ABU8533
TO-2_28-8-2018_COI_2nd	COI-5P	Illumina MiSeq	406284	70	30	412.9	98.5298	Rotifera	Bdelloidea	Bdelloidea_order_incertae_sedis	Philodinidae				BOLD:ACV8127
TO-2_28-8-2018_COI_2nd	COI-5P	Illumina MiSeq	406284	13	5	413	98.1492	Rotifera	Bdelloidea	Philodinida	Habrotrochidae		Habrotrocha	Habrotrocha ligula	BOLD:ACS5893
TO-1_28-8-2018_COI_2nd	COI-5P	Illumina MiSeq	407992	19	9	409.842	98.3438	Proteobacteria	Alphaproteobacteria	Rickettsiales	Rickettsiaceae		Wolbachia	Wolbachia sp. Melanaspis mga_ASAMI094-05	TAX:375765
TO-1_28-8-2018_COI_2nd	COI-5P	Illumina MiSeq	407992	81	41	409.79	98.5062	Proteobacteria	Alphaproteobacteria	Rickettsiales	Rickettsiaceae		Wolbachia		TAX:91393
TO-1_28-8-2018_COI_2nd	COI-5P	Illumina MiSeq	407992	43	25	409.907	98.4823	Proteobacteria	Alphaproteobacteria	Rickettsiales					TAX:91391
TO-1_28-8-2018_COI_2nd	COI-5P	Illumina MiSeq	407992	116	52	395.776	99.266	Arthropoda	Insecta	Diptera	Cecidomyiidae				BOLD:ACT5303
TO-1_28-8-2018_COI_2nd	COI-5P	Illumina MiSeq	407992	2	2	403.5	99.1098	Arthropoda	Insecta	Hymenoptera	Mymaridae		Alaptus		BOLD:ACI4259
TO-1_28-8-2018_COI_2nd	COI-5P	Illumina MiSeq	407992	1038	371	395.018	99.6813	Arthropoda	Insecta	Psocodea	Lepidopsocidae	Lepidopsocinae	Echmepteryx	Echmepteryx hageni	BOLD:AAP4625
TO-1_28-8-2018_COI_2nd	COI-5P	Illumina MiSeq	407992	1	1	395	98.9873	Arthropoda	Insecta	Diptera	Phoridae	Metopininae	Megaselia	Megaselia arcticae	BOLD:ADA3072
TO-1_28-8-2018_COI_2nd	COI-5P	Illumina MiSeq	407992	1533	528	396.09	99.6966	Arthropoda	Insecta	Diptera	Limoniidae	Limoniinae	Metalimnobia, Limonia	Metalimnobia novaeangliae	BOLD:AAF8979
TO-1_28-8-2018_COI_2nd	COI-5P	Illumina MiSeq	407992	73	35	403.918	99.6589	Arthropoda	Insecta	Diptera	Limoniidae	Limoniinae	Discobola	Discobola annulata	BOLD:AAF4967
TO-1_28-8-2018_COI_2nd	COI-5P	Illumina MiSeq	407992	2	1	395	100	Arthropoda	Insecta	Diptera	Syrphidae	Syrphinae	Toxomerus		BOLD:ABW8043
TO-1_28-8-2018_COI_2nd	COI-5P	Illumina MiSeq	407992	90	49	395.156	99.7755	Arthropoda	Insecta	Psocodea	Elipsocidae	Elipsocinae	Elipsocus	Elipsocus moebiusi	BOLD:ACK6397
TO-1_28-8-2018_COI_2nd	COI-5P	Illumina MiSeq	407992	37	23	396.784	99.7335	Arthropoda	Insecta	Coleoptera	Curculionidae	Entiminae	Calomycterus	Calomycterus setarius	BOLD:AAU7125
TO-1_28-8-2018_COI_2nd	COI-5P	Illumina MiSeq	407992	228	112	401.32	99.3117	Arthropoda	Insecta	Orthoptera	Gryllidae	Oecanthinae	Neoxabea	Neoxabea bipunctata	BOLD:AAN8489
TO-1_28-8-2018_COI_2nd	COI-5P	Illumina MiSeq	407992	1	1	395	99.3939	Arthropoda	Insecta	Diptera	Chironomidae	Orthocladiinae			BOLD:ACF8956
TO-1_28-8-2018_COI_2nd	COI-5P	Illumina MiSeq	407992	5362	1386	394.912	99.8189	Arthropoda	Insecta	Coleoptera	Mordellidae	Mordellinae	Mordellaria	Mordellaria serval	BOLD:AAU7283
TO-1_28-8-2018_COI_2nd	COI-5P	Illumina MiSeq	407992	3	3	394.667	99.4937	Arthropoda	Insecta	Hemiptera	Cicadellidae	Coelidiinae	Jikradia	Jikradia var. o, Jikradia var. n, Jikradia var. j, Jikradia var. g, Jikradia var. c, Jikradia olitoria	BOLD:ABA5861
TO-1_28-8-2018_COI_2nd	COI-5P	Illumina MiSeq	407992	28	6	391.071	97.1693	Arthropoda	Insecta	Hymenoptera	Mymaridae		Alaptus		BOLD:ADL7995
TO-1_28-8-2018_COI_2nd	COI-5P	Illumina MiSeq	407992	2	2	392.5	99.234	Arthropoda	Insecta	Diptera	Chironomidae	Chironominae	Chironomus	Chironomus sp. NO4627, Chironomus decorus, Chironomus sp. BOLDAAP2996, Chironomus sp., Chironomus sp. NO4616, Chironomus sp. NO4618, Chironomus sp. NO4628, Chironomus decorus group sp. 2 IP2013, Chironomus sp. NO4625, Chironomus cf. decorus, Chironomus quinnitukqut, Chironomus sp. NO4617, Chironomus decorus gr., Chironomus cf. decorus 2g	BOLD:AAB7030
TO-1_28-8-2018_COI_2nd	COI-5P	Illumina MiSeq	407992	122	57	399.918	99.7397	Arthropoda	Insecta	Diptera	Culicidae	Culicinae	Coquillettidia	Coquillettidia perturbans, Coquillettidia perturbans 2	BOLD:AAB2539
TO-1_28-8-2018_COI_2nd	COI-5P	Illumina MiSeq	407992	1	1	410	99.7561	Arthropoda	Insecta	Coleoptera	Erotylidae	Erotylinae	Triplax	Triplax frosti	BOLD:AAH0182
TO-1_28-8-2018_COI_2nd	COI-5P	Illumina MiSeq	407992	2889	815	395.473	99.2875	Arthropoda	Insecta	Diptera	Cecidomyiidae				BOLD:AAN5238
TO-1_28-8-2018_COI_2nd	COI-5P	Illumina MiSeq	407992	2	2	395	99.7468	Arthropoda	Insecta	Coleoptera	Curculionidae	Entiminae	Polydrusus	Polydrusus impressifrons	BOLD:AAO4332
TO-1_28-8-2018_COI_2nd	COI-5P	Illumina MiSeq	407992	8706	2259	397.826	99.79	Arthropoda	Insecta	Hemiptera	Flatidae	Flatinae	Metcalfa	Metcalfa pruinosa	BOLD:AAG4399
TO-1_28-8-2018_COI_2nd	COI-5P	Illumina MiSeq	407992	72	39	406.806	99.3061	Arthropoda	Insecta	Hemiptera	Cicadellidae	Deltocephalinae	Scaphoideus	Scaphoideus cinerosus	BOLD:AAG8828
TO-1_28-8-2018_COI_2nd	COI-5P	Illumina MiSeq	407992	150	61	395.113	99.0047	Arthropoda	Insecta	Diptera	Cecidomyiidae				BOLD:ACJ3795
TO-1_28-8-2018_COI_2nd	COI-5P	Illumina MiSeq	407992	105	50	398.076	99.5461	Arthropoda	Insecta	Diptera	Cecidomyiidae				BOLD:AAY6413
TO-1_28-8-2018_COI_2nd	COI-5P	Illumina MiSeq	407992	58	47	394.759	98.4076	Arthropoda	Insecta	Hymenoptera	Ceraphronidae				BOLD:ADL8625
TO-1_28-8-2018_COI_2nd	COI-5P	Illumina MiSeq	407992	152	1	395	97.2152	Arthropoda	Insecta	Hymenoptera	Ceraphronidae				BOLD:ADX2953
TO-1_28-8-2018_COI_2nd	COI-5P	Illumina MiSeq	407992	5	3	395	99.6962	Arthropoda	Insecta	Diptera	Cecidomyiidae				BOLD:ACB0241
TO-1_28-8-2018_COI_2nd	COI-5P	Illumina MiSeq	407992	111	47	398.306	99.2557	Arthropoda	Insecta	Diptera	Chironomidae	Chironominae	Polypedilum		BOLD:AAM6218
TO-1_28-8-2018_COI_2nd	COI-5P	Illumina MiSeq	407992	46	19	398.174	99.8795	Arthropoda	Insecta	Psocodea	Caeciliusidae	Caeciliusinae	Valenzuela	Valenzuela flavidus	BOLD:AAN8447
TO-1_28-8-2018_COI_2nd	COI-5P	Illumina MiSeq	407992	9400	2169	395.557	99.7387	Arthropoda	Insecta	Hemiptera	Acanaloniidae		Acanalonia	Acanalonia conica	BOLD:AAJ5015
TO-1_28-8-2018_COI_2nd	COI-5P	Illumina MiSeq	407992	13	6	395	98.0915	Arthropoda	Insecta	Hemiptera	Cicadellidae	Typhlocybinae	Empoasca		BOLD:ADI2020
TO-1_28-8-2018_COI_2nd	COI-5P	Illumina MiSeq	407992	2	2	394.5	99.8734	Arthropoda	Insecta	Psocodea	Psocidae	Psocinae	Trichadenotecnum	Trichadenotecnum alexanderae complex	BOLD:ACE6318
TO-1_28-8-2018_COI_2nd	COI-5P	Illumina MiSeq	407992	559	206	396.801	99.0768	Arthropoda	Insecta	Psocodea	Ectopsocidae		Ectopsocus	Ectopsocus meridionalis	BOLD:AAM8931
TO-1_28-8-2018_COI_2nd	COI-5P	Illumina MiSeq	407992	49	40	409.122	98.9462	Arthropoda	Insecta	Hemiptera	Cicadellidae	Typhlocybinae	Empoasca		BOLD:AAN8250
TO-1_28-8-2018_COI_2nd	COI-5P	Illumina MiSeq	407992	311	122	395.264	99.2706	Arthropoda	Insecta	Psocodea	Amphipsocidae	Amphipsocinae	Polypsocus	Polypsocus corruptus	BOLD:AAM8933
TO-1_28-8-2018_COI_2nd	COI-5P	Illumina MiSeq	407992	20	6	401.65	99.9351	Arthropoda	Insecta	Hemiptera	Cicadellidae	Deltocephalinae	Scaphoideus	Scaphoideus major	BOLD:AAY6734
TO-1_28-8-2018_COI_2nd	COI-5P	Illumina MiSeq	407992	3020	825	395.56	98.8232	Arthropoda	Insecta	Hemiptera	Phylloxeridae	Phylloxerininae	Phylloxerina		BOLD:AAI2960
TO-1_28-8-2018_COI_2nd	COI-5P	Illumina MiSeq	407992	109	48	396.339	99.6318	Arthropoda	Insecta	Hemiptera	Aphididae	Eriosomatinae	Eriosoma	Eriosoma lanigerum	BOLD:ACF2790
TO-1_28-8-2018_COI_2nd	COI-5P	Illumina MiSeq	407992	109	41	395.073	99.2498	Arthropoda	Insecta	Diptera	Chironomidae				BOLD:ADK8673
TO-1_28-8-2018_COI_2nd	COI-5P	Illumina MiSeq	407992	5312	1397	396.303	99.7987	Arthropoda	Insecta	Orthoptera	Gryllidae	Oecanthinae	Oecanthus	Oecanthus niveus	BOLD:AAF9890
TO-1_28-8-2018_COI_2nd	COI-5P	Illumina MiSeq	407992	10	8	410	98.886	Arthropoda	Insecta	Hemiptera	Cicadellidae	Typhlocybinae	Empoasca		BOLD:ACZ4093
TO-1_28-8-2018_COI_2nd	COI-5P	Illumina MiSeq	407992	1	1	394	99.1957	Arthropoda	Insecta	Lepidoptera	Pyralidae	Pyralinae	Hypsopygia	Hypsopygia costalis	BOLD:AAA9616
TO-1_28-8-2018_COI_2nd	COI-5P	Illumina MiSeq	407992	356	151	409.416	99.5637	Arthropoda	Insecta	Hemiptera	Cicadellidae	Deltocephalinae	Prescottia	Prescottia lobata	BOLD:AAY6739
TO-1_28-8-2018_COI_2nd	COI-5P	Illumina MiSeq	407992	1	1	395	100	Arthropoda	Insecta	Diptera	Chironomidae				BOLD:ACU3177
TO-1_28-8-2018_COI_2nd	COI-5P	Illumina MiSeq	407992	190	75	395.311	99.4905	Arthropoda	Insecta	Diptera	Cecidomyiidae				BOLD:ABV9350
TO-1_28-8-2018_COI_2nd	COI-5P	Illumina MiSeq	407992	1392	434	389.795	99.7685	Arthropoda	Insecta	Hymenoptera	Mymaridae		Lymaenon		BOLD:AAY9191
TO-1_28-8-2018_COI_2nd	COI-5P	Illumina MiSeq	407992	25	10	409.96	99.0908	Arthropoda	Insecta	Diptera	Ceratopogonidae				BOLD:ADZ7182
TO-1_28-8-2018_COI_2nd	COI-5P	Illumina MiSeq	407992	159	75	395.075	98.4555	Arthropoda	Insecta	Diptera	Cecidomyiidae				BOLD:ACA6930
TO-1_28-8-2018_COI_2nd	COI-5P	Illumina MiSeq	407992	579	225	395.149	99.4406	Arthropoda	Insecta	Diptera	Cecidomyiidae				BOLD:AAN5225
TO-1_28-8-2018_COI_2nd	COI-5P	Illumina MiSeq	407992	56514	10552	395.188	99.048	Arthropoda	Insecta	Diptera	Cecidomyiidae				BOLD:AAN5200
TO-1_28-8-2018_COI_2nd	COI-5P	Illumina MiSeq	407992	1231	395	396.165	98.5455	Arthropoda	Insecta	Diptera	Cecidomyiidae				BOLD:AAN5220
TO-1_28-8-2018_COI_2nd	COI-5P	Illumina MiSeq	407992	699	225	395.167	99.3131	Arthropoda	Insecta	Diptera	Phoridae	Metopininae	Megaselia		BOLD:ACA1542
TO-1_28-8-2018_COI_2nd	COI-5P	Illumina MiSeq	407992	1	1	410	98.2927	Arthropoda	Insecta	Diptera	Cecidomyiidae				BOLD:AAN5205
TO-1_28-8-2018_COI_2nd	COI-5P	Illumina MiSeq	407992	1	1	395	99.7468	Arthropoda	Insecta	Diptera	Cecidomyiidae				BOLD:ACU6710
TO-1_28-8-2018_COI_2nd	COI-5P	Illumina MiSeq	407992	3664	859	394.759	99.8339	Arthropoda	Insecta	Diptera	Cecidomyiidae				BOLD:ADC2045
TO-1_28-8-2018_COI_2nd	COI-5P	Illumina MiSeq	407992	39	15	409.949	98.8582								BOLD:ADU9559
TO-1_28-8-2018_COI_2nd	COI-5P	Illumina MiSeq	407992	13	10	394.846	99.1237	Arthropoda	Insecta	Coleoptera	Corylophidae	Corylophinae	Clypastraea	Clypastraea lugubris	BOLD:AAP7838
TO-1_28-8-2018_COI_2nd	COI-5P	Illumina MiSeq	407992	751	277	409.863	99.0853	Arthropoda	Insecta	Hemiptera	Cicadellidae	Deltocephalinae	Scaphoideus		BOLD:AAG8981
TO-1_28-8-2018_COI_2nd	COI-5P	Illumina MiSeq	407992	170	62	409.871	97.9254	Arthropoda	Insecta	Hemiptera	Cicadellidae				BOLD:ADM4713
TO-1_28-8-2018_COI_2nd	COI-5P	Illumina MiSeq	407992	158	70	395.051	99.3148	Arthropoda	Insecta	Hemiptera	Flatidae	Flatinae	Metcalfa	Metcalfa pruinosa	BOLD:ABW2936
TO-1_28-8-2018_COI_2nd	COI-5P	Illumina MiSeq	407992	509	194	409.794	97.7536	Arthropoda	Insecta	Hemiptera	Cicadellidae	Typhlocybinae	Empoasca		BOLD:ACF5025
TO-1_28-8-2018_COI_2nd	COI-5P	Illumina MiSeq	407992	32	21	394.906	98.569	Arthropoda	Insecta	Diptera	Chironomidae	Orthocladiinae			BOLD:AAG5518
TO-1_28-8-2018_COI_2nd	COI-5P	Illumina MiSeq	407992	1	1	395	98.481	Arthropoda	Insecta	Lepidoptera	Pyralidae	Phycitinae	Ephestia	Ephestia elutella	BOLD:AAC6157
TO-1_28-8-2018_COI_2nd	COI-5P	Illumina MiSeq	407992	381	170	396.756	99.5417	Arthropoda	Insecta	Hemiptera	Cicadellidae	Deltocephalinae	Osbornellus	Osbornellus auronitens, Osbornellus limosus	BOLD:AAO4039
TO-1_28-8-2018_COI_2nd	COI-5P	Illumina MiSeq	407992	57	31	407.614	99.6594	Arthropoda	Insecta	Diptera	Cecidomyiidae				BOLD:ABV9299
TO-1_28-8-2018_COI_2nd	COI-5P	Illumina MiSeq	407992	3709	1123	395.978	99.3066	Arthropoda	Insecta	Coleoptera	Ptiliidae	Ptiliinae	Smicrus	Smicrus filicornis	BOLD:AAO0189
TO-1_28-8-2018_COI_2nd	COI-5P	Illumina MiSeq	407992	1	1	395	98.1132	Arthropoda	Insecta	Hymenoptera	Ceraphronidae				BOLD:ACX6450
TO-1_28-8-2018_COI_2nd	COI-5P	Illumina MiSeq	407992	8309	2026	395.036	99.7827	Arthropoda	Insecta	Diptera	Culicidae	Anophelinae	Anopheles	Anopheles quadrimaculatus, Anopheles atropos, Anopheles quadrimaculatus A, Anopheles quadrimaculatus A Orlando	BOLD:AAC2281
TO-1_28-8-2018_COI_2nd	COI-5P	Illumina MiSeq	407992	1	1	394	100	Arthropoda	Insecta	Diptera	Cecidomyiidae				BOLD:ACB3101
TO-1_28-8-2018_COI_2nd	COI-5P	Illumina MiSeq	407992	177	76	394.955	99.5138	Arthropoda	Insecta	Diptera	Chironomidae	Chironominae			BOLD:ACK1520
TO-1_28-8-2018_COI_2nd	COI-5P	Illumina MiSeq	407992	43	14	400.186	99.8899	Arthropoda	Insecta	Diptera	Cecidomyiidae	Cecidomyiinae	Aphidoletes	Aphidoletes aphidimyza	BOLD:AAF7193
TO-1_28-8-2018_COI_2nd	COI-5P	Illumina MiSeq	407992	1	1	395	99.7396	Arthropoda	Insecta	Coleoptera	Cantharidae	Cantharinae	Rhagonycha	Rhagonycha fulva, Rhagonycha sp. O10	BOLD:AAL1297
TO-1_28-8-2018_COI_2nd	COI-5P	Illumina MiSeq	407992	2	2	395	99.6203	Arthropoda	Insecta	Diptera	Ceratopogonidae	Forcipomyiinae	Forcipomyia	Forcipomyia bipunctata, Forcipomyia sp. CK-2012	BOLD:AAN5148
TO-1_28-8-2018_COI_2nd	COI-5P	Illumina MiSeq	407992	503	178	396.272	98.831	Arthropoda	Insecta	Coleoptera	Cerambycidae	Lamiinae	Aegomorphus	Aegomorphus modestus	BOLD:AAE6659
TO-1_28-8-2018_COI_2nd	COI-5P	Illumina MiSeq	407992	3	3	409.667	97.6405	Arthropoda	Insecta	Hemiptera	Flatidae	Flatinae	Metcalfa		BOLD:ADX7108
TO-1_28-8-2018_COI_2nd	COI-5P	Illumina MiSeq	407992	2	2	391.5	99.1071	Arthropoda	Insecta	Lepidoptera	Tineidae	Scardiinae	Scardia, Scardiella	Scardia approximatella, Scardiella approximatella	BOLD:AAD2340
TO-1_28-8-2018_COI_2nd	COI-5P	Illumina MiSeq	407992	1	1	395	100	Arthropoda	Insecta	Lepidoptera	Noctuidae	Noctuinae	Graphiphora	Graphiphora augur	BOLD:AAA2707
TO-1_28-8-2018_COI_2nd	COI-5P	Illumina MiSeq	407992	227	101	399.74	99.7131	Arthropoda	Insecta	Hemiptera	Cicadellidae	Deltocephalinae	Scaphoideus	Scaphoideus n-sp. C, Scaphoideus cylindratus	BOLD:AAN8382
TO-1_28-8-2018_COI_2nd	COI-5P	Illumina MiSeq	407992	30	20	410	99.561								BOLD:ADY5706
TO-1_28-8-2018_COI_2nd	COI-5P	Illumina MiSeq	407992	59	29	407.542	99.7867	Heterokontophyta	Oomycota	Peronosporales	Peronosporaceae		Peronospora	Peronospora manshurica	BOLD:ACP1739
TO-1_28-8-2018_COI_2nd	COI-5P	Illumina MiSeq	407992	4	3	397.5	98.6113	Chordata	Mammalia	Artiodactyla	Bovidae	Bovinae	Bos	Bos taurus	BOLD:AAA2294
TO-1_28-8-2018_COI_2nd	COI-5P	Illumina MiSeq	407992	161	74	394.87	99.8365	Chordata	Mammalia	Artiodactyla	Bovidae	Bovinae	Bos	Bos taurus	TAX:701457
TO-1_28-8-2018_COI_2nd	COI-5P	Illumina MiSeq	407992	4	4	398.5	99.8734	Arthropoda	Arachnida	Araneae	Theridiidae		Yunohamella	Yunohamella lyrica	BOLD:AAG4815
TO-1_28-8-2018_COI_2nd	COI-5P	Illumina MiSeq	407992	1745	553	395.069	99.321	Arthropoda	Arachnida	Araneae	Theridiidae		Enoplognatha	Enoplognatha caricis, Parasteatoda lunata, Enoplognatha ovata, Enoplognatha nr. latimana, Enoplognatha nr. ovata, Enoplognatha latimana	BOLD:AAA6910
TO-1_28-8-2018_COI_2nd	COI-5P	Illumina MiSeq	407992	25	17	409.28	99.4041	Arthropoda	Arachnida	Araneae	Salticidae		Hentzia	Hentzia palmarum, Hentzia mitrata	BOLD:AAC5871
TO-1_28-8-2018_COI_2nd	COI-5P	Illumina MiSeq	407992	1299	460	399.359	97.9324	Arthropoda	Collembola	Entomobryomorpha	Entomobryidae	Entomobryinae	Entomobrya		BOLD:ADH9851
TO-1_28-8-2018_COI_2nd	COI-5P	Illumina MiSeq	407992	10	9	403.7	99.1448	Arthropoda	Arachnida	Trombidiformes	Triophtydeidae		Triophytydeus		BOLD:ADD1789
TO-1_28-8-2018_COI_2nd	COI-5P	Illumina MiSeq	407992	1	1	395	99.2405	Arthropoda	Arachnida	Sarcoptiformes	Oripodidae				BOLD:ACT8621
TO-1_28-8-2018_COI_2nd	COI-5P	Illumina MiSeq	407992	1540	526	398.101	99.3166	Arthropoda	Arachnida	Araneae	Theridiidae		Achaearanea, Parasteatoda	Parasteatoda tepidariorum, Parasteatoda simulans	BOLD:AAC0175
TO-1_28-8-2018_COI_2nd	COI-5P	Illumina MiSeq	407992	402	142	395.341	99.7449	Arthropoda	Arachnida	Araneae	Theridiidae		Theridion	Theridion murarium	BOLD:AAC6350
TO-1_28-8-2018_COI_2nd	COI-5P	Illumina MiSeq	407992	3	3	395	99.5781	Arthropoda	Arachnida	Trombidiformes	Tydeidae		Tydeus		BOLD:AAH3904
TO-1_28-8-2018_COI_2nd	COI-5P	Illumina MiSeq	407992	8	7	394.75	99.8417	Arthropoda	Arachnida	Sarcoptiformes	Oribatulidae				BOLD:ACF8722
TO-1_28-8-2018_COI_2nd	COI-5P	Illumina MiSeq	407992	1	1	410	100	Arthropoda	Collembola	Entomobryomorpha	Entomobryidae	Lepidocyrtinae, Seirinae, Entomobryinae	Lepidosira, Willowsia, Entomobrya	Lepidosira sp., Entomobrya multifasciata, Willowsia nigromaculata	BOLD:AAA7242
TO-1_28-8-2018_COI_2nd	COI-5P	Illumina MiSeq	407992	358	139	395.067	99.7852	Arthropoda	Collembola	Entomobryomorpha	Entomobryidae	Entomobryinae	Entomobrya	Entomobrya assuta	BOLD:ACF1714
TO-1_28-8-2018_COI_2nd	COI-5P	Illumina MiSeq	407992	3987	1048	395.065	98.0504	Arthropoda	Arachnida	Trombidiformes	Tarsonemidae				BOLD:ACZ0238
TO-1_28-8-2018_COI_2nd	COI-5P	Illumina MiSeq	407992	1081	413	403.759	99.5198	Arthropoda	Collembola	Entomobryomorpha	Entomobryidae	Entomobryinae	Entomobrya	Entomobrya nivalis	BOLD:AAA8924
TO-1_28-8-2018_COI_2nd	COI-5P	Illumina MiSeq	407992	520	247	403.821	99.7757	Arthropoda	Arachnida	Trombidiformes	Tydeidae				BOLD:ADI4630
TO-1_28-8-2018_COI_2nd	COI-5P	Illumina MiSeq	407992	2	2	394	98.5995	Arthropoda	Collembola	Entomobryomorpha	Entomobryidae	Entomobryinae	Entomobrya	Entomobrya nivalis	BOLD:ADI8720
TO-1_28-8-2018_COI_2nd	COI-5P	Illumina MiSeq	407992	4283	1223	395.033	99.7885	Arthropoda	Arachnida	Trombidiformes	Triophtydeidae		Triophytydeus		BOLD:ACX8432
TO-1_28-8-2018_COI_2nd	COI-5P	Illumina MiSeq	407992	559	201	397.753	99.5849	Arthropoda	Collembola	Entomobryomorpha	Isotomidae				BOLD:AAH7174
TO-1_28-8-2018_COI_2nd	COI-5P	Illumina MiSeq	407992	1	1	395	97.4684	Arthropoda	Collembola	Entomobryomorpha	Entomobryidae	Orchesellinae, Entomobryinae	Orchesella, Entomobrya	Orchesella villosa, Orchesella cincta, Entomobrya nivalis	BOLD:AAA6611
TO-1_28-8-2018_COI_2nd	COI-5P	Illumina MiSeq	407992	28	15	408.964	98.5683	Arthropoda	Collembola	Entomobryomorpha	Entomobryidae	Entomobryinae	Entomobrya		BOLD:ADI1544
TO-1_28-8-2018_COI_2nd	COI-5P	Illumina MiSeq	407992	3704	1270	394.942	99.5395	Tardigrada	Eutardigrada	Parachaela	Hypsibiidae		Ramazzottius	Ramazzottius aff. oberhaeuseri 7 DS-2018, Ramazzottius aff. oberhaeuseri 7	BOLD:ABU8533
TO-5-30-07-2018_COI_2nd	COI-5P	Illumina MiSeq	360036	9	7	409.889	98.5908	Proteobacteria	Alphaproteobacteria	Rickettsiales	Rickettsiaceae		Wolbachia	Wolbachia sp. Melanaspis mga_ASAMI094-05	TAX:375765
TO-5-30-07-2018_COI_2nd	COI-5P	Illumina MiSeq	360036	6	3	410	99.7561	Proteobacteria	Alphaproteobacteria	Rickettsiales	Rickettsiaceae		Wolbachia	Wolbachia sp. Formicidae_ASPNA495-09	TAX:375831
TO-5-30-07-2018_COI_2nd	COI-5P	Illumina MiSeq	360036	2	2	410	99.3888	Proteobacteria	Alphaproteobacteria	Rickettsiales	Rickettsiaceae		Wolbachia	Wolbachia sp. Hymenoptera_ASGLE881-10	TAX:375855
TO-5-30-07-2018_COI_2nd	COI-5P	Illumina MiSeq	360036	2	1	410	99.5025	Proteobacteria	Alphaproteobacteria	Rickettsiales	Rickettsiaceae		Wolbachia	Wolbachia sp. Tetraponera MG19	TAX:450705
TO-5-30-07-2018_COI_2nd	COI-5P	Illumina MiSeq	360036	19	12	408.263	98.4798	Proteobacteria	Alphaproteobacteria	Rickettsiales					TAX:91391
TO-5-30-07-2018_COI_2nd	COI-5P	Illumina MiSeq	360036	11	5	395	98.527	Arthropoda	Insecta	Diptera	Chironomidae	Chironominae	Chironomus		BOLD:AAN5315
TO-5-30-07-2018_COI_2nd	COI-5P	Illumina MiSeq	360036	146	64	406.952	99.7547	Arthropoda	Insecta	Diptera	Cecidomyiidae				BOLD:AAM6097
TO-5-30-07-2018_COI_2nd	COI-5P	Illumina MiSeq	360036	51	27	395.51	99.5128	Arthropoda	Insecta	Diptera	Ceratopogonidae	Forcipomyiinae	Atrichopogon		BOLD:AAN5160
TO-5-30-07-2018_COI_2nd	COI-5P	Illumina MiSeq	360036	28	10	394.964	98.906	Arthropoda	Insecta	Diptera	Cecidomyiidae				BOLD:ACV5343
TO-5-30-07-2018_COI_2nd	COI-5P	Illumina MiSeq	360036	316	128	400.462	97.621	Arthropoda	Insecta	Diptera	Chaoboridae	Chaoborinae	Chaoborus	Chaoborus punctipennis	BOLD:AAG2647
TO-5-30-07-2018_COI_2nd	COI-5P	Illumina MiSeq	360036	1	1	410	99.7561	Arthropoda	Insecta	Diptera	Muscidae	Phaoniinae	Phaonia		BOLD:ABV1241
TO-5-30-07-2018_COI_2nd	COI-5P	Illumina MiSeq	360036	28	11	408.357	99.6246	Arthropoda	Insecta	Coleoptera	Curculionidae				BOLD:ADU0788
TO-5-30-07-2018_COI_2nd	COI-5P	Illumina MiSeq	360036	2	2	386	99.8413	Arthropoda	Insecta	Hymenoptera	Platygastridae	Platygastrinae	Synopeas		BOLD:ACI9826
TO-5-30-07-2018_COI_2nd	COI-5P	Illumina MiSeq	360036	1	1	395	99.2405	Arthropoda	Insecta	Psocodea	Dasydemellidae	Dasydemellinae	Teliapsocus		BOLD:AAH3229
TO-5-30-07-2018_COI_2nd	COI-5P	Illumina MiSeq	360036	74	28	396.554	99.8161	Arthropoda	Insecta	Diptera	Cecidomyiidae				BOLD:AAV5379
TO-5-30-07-2018_COI_2nd	COI-5P	Illumina MiSeq	360036	1	1	410	97.3262	Arthropoda	Insecta	Coleoptera	Nitidulidae	Cryptarchinae	Glischrochilus	Glischrochilus fasciatus	BOLD:AAU6932
TO-5-30-07-2018_COI_2nd	COI-5P	Illumina MiSeq	360036	8267	1889	395.079	99.7637	Arthropoda	Insecta	Coleoptera	Mordellidae	Mordellinae	Mordellaria	Mordellaria serval	BOLD:ABX3317
TO-5-30-07-2018_COI_2nd	COI-5P	Illumina MiSeq	360036	2	2	386	99.6114	Arthropoda	Insecta	Hemiptera	Pseudococcidae	Pseudococcinae	Dysmicoccus	Dysmicoccus wistariae	BOLD:AAI8851
TO-5-30-07-2018_COI_2nd	COI-5P	Illumina MiSeq	360036	22	6	394.864	99.9079	Arthropoda	Insecta	Diptera	Cecidomyiidae				BOLD:ADI3863
TO-5-30-07-2018_COI_2nd	COI-5P	Illumina MiSeq	360036	487	177	396.437	99.7757	Arthropoda	Insecta	Psocodea	Caeciliusidae	Caeciliusinae	Valenzuela	Valenzuela flavidus	BOLD:AAN8447
TO-5-30-07-2018_COI_2nd	COI-5P	Illumina MiSeq	360036	7	7	409.857	98.0519	Arthropoda	Insecta	Coleoptera	Curculionidae	Scolytinae	Xyleborus, Xylosandrus	Xylosandrus germanus, Xyleborus germanus	BOLD:AAF7523
TO-5-30-07-2018_COI_2nd	COI-5P	Illumina MiSeq	360036	9157	2105	395.503	99.8185	Arthropoda	Insecta	Psocodea	Psocidae	Psocinae	Trichadenotecnum	Trichadenotecnum alexanderae complex	BOLD:ACE6318
TO-5-30-07-2018_COI_2nd	COI-5P	Illumina MiSeq	360036	4664	1376	397.508	99.8012	Arthropoda	Insecta	Psocodea	Ectopsocidae		Ectopsocus	Ectopsocus meridionalis	BOLD:AAM8931
TO-5-30-07-2018_COI_2nd	COI-5P	Illumina MiSeq	360036	5	3	395	99.8987	Arthropoda	Insecta	Hymenoptera	Formicidae	Myrmicinae	Myrmica	Myrmica cf. rubra, Myrmica microrubra, Myrmica rubra, Myrmica punctiventris	BOLD:AAD0829
TO-5-30-07-2018_COI_2nd	COI-5P	Illumina MiSeq	360036	390	151	395.036	99.5059	Arthropoda	Insecta	Psocodea	Amphipsocidae	Amphipsocinae	Polypsocus	Polypsocus corruptus	BOLD:AAM8933
TO-5-30-07-2018_COI_2nd	COI-5P	Illumina MiSeq	360036	8	7	410	99.3304	Arthropoda	Insecta	Hemiptera	Cicadellidae	Deltocephalinae	Scaphoideus	Scaphoideus major	BOLD:AAY6734
TO-5-30-07-2018_COI_2nd	COI-5P	Illumina MiSeq	360036	1488	471	395.577	98.5725	Arthropoda	Insecta	Hemiptera	Miridae	Orthotylinae	Ceratocapsus	Ceratocapsus fuscinus, Ceratocapsus pumilus, Ceratocapsus incisus	BOLD:AAY6731
TO-5-30-07-2018_COI_2nd	COI-5P	Illumina MiSeq	360036	3	3	399.333	100	Arthropoda	Insecta	Diptera	Sciaridae		Leptosciarella		BOLD:AAM9246
TO-5-30-07-2018_COI_2nd	COI-5P	Illumina MiSeq	360036	63	31	396.143	98.1735	Arthropoda	Insecta	Diptera	Dolichopodidae	Diaphorinae	Chrysotus	Chrysotus sp., Chrysotus sp. nr. obliquus	BOLD:AAG9668
TO-5-30-07-2018_COI_2nd	COI-5P	Illumina MiSeq	360036	1	1	395	99.7468	Arthropoda	Insecta	Diptera	Dolichopodidae	Sympycninae	Sympycnidelphus, Sympycnus	Sympycnus lineatus	BOLD:AAG9713
TO-5-30-07-2018_COI_2nd	COI-5P	Illumina MiSeq	360036	3	3	405	99.5494	Arthropoda	Insecta	Coleoptera	Tetratomidae	Eustrophinae	Eustrophopsis	Eustrophopsis bicolor	BOLD:ACE0626
TO-5-30-07-2018_COI_2nd	COI-5P	Illumina MiSeq	360036	872	282	395.696	99.8021	Arthropoda	Insecta	Hymenoptera	Ichneumonidae	Pimplinae	Zatypota	Zatypota cingulata	BOLD:AAW5215
TO-5-30-07-2018_COI_2nd	COI-5P	Illumina MiSeq	360036	2	2	395	97.7215	Arthropoda	Insecta	Diptera	Cecidomyiidae				BOLD:AAN5220
TO-5-30-07-2018_COI_2nd	COI-5P	Illumina MiSeq	360036	178	65	395.191	98.8344	Arthropoda	Insecta	Hemiptera	Phylloxeridae	Phylloxerinae	Daktulosphaira	Daktulosphaira vitifoliae	BOLD:AAC3947
TO-5-30-07-2018_COI_2nd	COI-5P	Illumina MiSeq	360036	550	211	395.344	99.0167	Arthropoda	Insecta	Coleoptera	Staphylinidae	Oxytelinae	Carpelimus		BOLD:AAU7177
TO-5-30-07-2018_COI_2nd	COI-5P	Illumina MiSeq	360036	4	4	404	98.7333	Arthropoda	Insecta	Hymenoptera	Signiphoridae				BOLD:ACZ2376
TO-5-30-07-2018_COI_2nd	COI-5P	Illumina MiSeq	360036	71	28	395.746	99.5694	Arthropoda	Insecta	Coleoptera	Carabidae	Harpalinae	Lebia	Lebia fuscata	BOLD:AAH0212
TO-5-30-07-2018_COI_2nd	COI-5P	Illumina MiSeq	360036	1	1	395	97.4684	Arthropoda	Insecta	Psocodea	Psocidae	Psocinae	Trichadenotecnum	Trichadenotecnum alexanderae complex	BOLD:AAP2601
TO-5-30-07-2018_COI_2nd	COI-5P	Illumina MiSeq	360036	48	17	394.854	99.1716	Arthropoda	Insecta	Neuroptera	Coniopterygidae	Coniopteryginae			BOLD:ACA4191
TO-5-30-07-2018_COI_2nd	COI-5P	Illumina MiSeq	360036	1	1	395	97.2152	Arthropoda	Insecta	Coleoptera	Curculionidae	Scolytinae	Xyleborinus	Xyleborinus saxeseni	BOLD:AAB9578
TO-5-30-07-2018_COI_2nd	COI-5P	Illumina MiSeq	360036	9	4	396.667	99.8875	Arthropoda	Insecta	Diptera	Chloropidae	Chloropinae	Thaumatomyia		BOLD:ABY9689
TO-5-30-07-2018_COI_2nd	COI-5P	Illumina MiSeq	360036	5	3	410	98.8804								BOLD:ADU9559
TO-5-30-07-2018_COI_2nd	COI-5P	Illumina MiSeq	360036	1	1	395	97.2152	Arthropoda	Insecta	Diptera	Chironomidae	Chironominae	Chironomus	Chironomus harpi	BOLD:AAJ4275
TO-5-30-07-2018_COI_2nd	COI-5P	Illumina MiSeq	360036	2	2	395	98.2278	Arthropoda	Insecta	Diptera	Chironomidae	Tanypodinae	Nilotanypus	Nilotanypus fimbriatus	BOLD:AAE5762
TO-5-30-07-2018_COI_2nd	COI-5P	Illumina MiSeq	360036	5	4	397.8	98.5446	Arthropoda	Insecta	Diptera	Cecidomyiidae				BOLD:ACD2943
TO-5-30-07-2018_COI_2nd	COI-5P	Illumina MiSeq	360036	33	14	397.212	99.0539	Arthropoda	Insecta	Diptera	Chironomidae	Tanypodinae			BOLD:AAP5113
TO-5-30-07-2018_COI_2nd	COI-5P	Illumina MiSeq	360036	1140	363	398.191	97.5898	Arthropoda	Insecta	Diptera	Cecidomyiidae				BOLD:ADJ1060
TO-5-30-07-2018_COI_2nd	COI-5P	Illumina MiSeq	360036	1	1	410	99.7561	Arthropoda	Insecta	Coleoptera	Scirtidae	Scirtinae	Contacyphon	Contacyphon obscurellus	BOLD:ACP0632
TO-5-30-07-2018_COI_2nd	COI-5P	Illumina MiSeq	360036	1	1	395	99.7468	Arthropoda	Insecta	Hemiptera	Miridae				BOLD:ACX2328
TO-5-30-07-2018_COI_2nd	COI-5P	Illumina MiSeq	360036	2	2	410.5	98.1731	Arthropoda	Insecta	Diptera	Cecidomyiidae				BOLD:ADI4770
TO-5-30-07-2018_COI_2nd	COI-5P	Illumina MiSeq	360036	3	3	399.667	99.9154	Arthropoda	Insecta	Diptera	Cecidomyiidae				BOLD:AAV5594
TO-5-30-07-2018_COI_2nd	COI-5P	Illumina MiSeq	360036	2	2	395	97.9747	Arthropoda	Insecta	Coleoptera	Cerambycidae	Lamiinae	Astylopsis		BOLD:ACL0653
TO-5-30-07-2018_COI_2nd	COI-5P	Illumina MiSeq	360036	31	16	394.806	99.7385	Arthropoda	Insecta	Diptera	Ceratopogonidae	Forcipomyiinae	Forcipomyia		BOLD:ACC4125
TO-5-30-07-2018_COI_2nd	COI-5P	Illumina MiSeq	360036	2	2	395	99.2405	Arthropoda	Insecta	Diptera	Ceratopogonidae	Forcipomyiinae	Dasyhelea	Dasyhelea turficola, Dasyhelea sp. 5ES	BOLD:AAV5098
TO-5-30-07-2018_COI_2nd	COI-5P	Illumina MiSeq	360036	82	38	395.683	98.9547	Arthropoda	Insecta	Psocodea	Lepidopsocidae	Lepidopsocinae	Echmepteryx	Echmepteryx hageni	BOLD:AAP4625
TO-5-30-07-2018_COI_2nd	COI-5P	Illumina MiSeq	360036	1	1	395	99.7468	Arthropoda	Insecta	Hymenoptera	Braconidae	Brachistinae	Taphaeus		BOLD:AAU8201
TO-5-30-07-2018_COI_2nd	COI-5P	Illumina MiSeq	360036	5	4	401	99.85	Arthropoda	Insecta	Diptera	Cecidomyiidae	Cecidomyiinae	Rhopalomyia		BOLD:ACK2812
TO-5-30-07-2018_COI_2nd	COI-5P	Illumina MiSeq	360036	1	1	395	97.2152	Arthropoda	Insecta	Diptera	Dolichopodidae	Diaphorinae	Chrysotus		BOLD:ABZ3704
TO-5-30-07-2018_COI_2nd	COI-5P	Illumina MiSeq	360036	1	1	395	99.697	Arthropoda	Insecta	Diptera	Chironomidae	Chironominae	Sublettea		BOLD:ACJ8771
TO-5-30-07-2018_COI_2nd	COI-5P	Illumina MiSeq	360036	4367	1218	395.91	99.7171	Arthropoda	Insecta	Diptera	Hybotidae	Ocydromiinae	Leptopeza	Leptopeza compta, Leptopeza sp. 1	BOLD:AAF9779
TO-5-30-07-2018_COI_2nd	COI-5P	Illumina MiSeq	360036	42	21	395.333	99.2289	Arthropoda	Insecta	Diptera	Cecidomyiidae				BOLD:ABY0398
TO-5-30-07-2018_COI_2nd	COI-5P	Illumina MiSeq	360036	1	1	410	97.3262	Arthropoda	Insecta	Diptera	Dolichopodidae	Diaphorinae	Chrysotus		BOLD:ACA4827
TO-5-30-07-2018_COI_2nd	COI-5P	Illumina MiSeq	360036	7	4	405.429	99.4372	Arthropoda	Insecta	Hemiptera	Cicadellidae	Gyponinae	Gyponana	Gyponana aculeata, Gyponana amara	BOLD:AAG8953
TO-5-30-07-2018_COI_2nd	COI-5P	Illumina MiSeq	360036	1	1	395	97.2299	Arthropoda	Insecta	Blattodea	Ectobiidae	Ectobiinae	Ectobius	Ectobius lucidus	BOLD:ACL7273
TO-5-30-07-2018_COI_2nd	COI-5P	Illumina MiSeq	360036	1	1	395	99.7468	Arthropoda	Insecta	Coleoptera	Cleridae	Tillinae	Cymatodera	Cymatodera bicolor	BOLD:AAU6910
TO-5-30-07-2018_COI_2nd	COI-5P	Illumina MiSeq	360036	17	13	395.059	98.6746	Arthropoda	Insecta	Psocodea	Caeciliusidae	Caeciliusinae	Valenzuela		BOLD:ADL3894
TO-5-30-07-2018_COI_2nd	COI-5P	Illumina MiSeq	360036	8262	1936	397.269	98.1115	Arthropoda	Insecta	Diptera	Chironomidae	Chironominae	Tanytarsus		BOLD:ABA6490
TO-5-30-07-2018_COI_2nd	COI-5P	Illumina MiSeq	360036	39	16	409.231	99.0728	Arthropoda	Insecta	Hemiptera	Cicadellidae	Deltocephalinae	Scaphoideus	Scaphoideus cinerosus	BOLD:AAG8828
TO-5-30-07-2018_COI_2nd	COI-5P	Illumina MiSeq	360036	2	1	395	100	Arthropoda	Insecta	Diptera	Hybotidae	Tachydromiinae	Platypalpus	Platypalpus holosericus, Platypalpus candicans, Platypalpus sp. 22	BOLD:AAF9768
TO-5-30-07-2018_COI_2nd	COI-5P	Illumina MiSeq	360036	2	1	410	99.5122	Arthropoda	Insecta	Coleoptera	Staphylinidae	Staphylininae	Philonthus	Philonthus monaeses	BOLD:ABA6303
TO-5-30-07-2018_COI_2nd	COI-5P	Illumina MiSeq	360036	17	7	395.882	99.1384	Arthropoda	Insecta	Diptera	Cecidomyiidae				BOLD:AAN5205
TO-5-30-07-2018_COI_2nd	COI-5P	Illumina MiSeq	360036	756	271	395.526	99.4064	Arthropoda	Insecta	Diptera	Chironomidae	Chironominae			BOLD:AAM6286
TO-5-30-07-2018_COI_2nd	COI-5P	Illumina MiSeq	360036	5	4	394.8	99.5949	Arthropoda	Insecta	Lepidoptera	Pyralidae	Phycitinae	Pyla, Canarsia	Canarsia ulmiarrosorella	BOLD:AAB7676
TO-5-30-07-2018_COI_2nd	COI-5P	Illumina MiSeq	360036	1440	462	395.763	99.3055	Arthropoda	Insecta	Diptera	Dolichopodidae	Diaphorinae	Chrysotus		BOLD:AAN5534
TO-5-30-07-2018_COI_2nd	COI-5P	Illumina MiSeq	360036	1	1	394	99.7462								BOLD:ADZ2507
TO-5-30-07-2018_COI_2nd	COI-5P	Illumina MiSeq	360036	2	2	398	99.8529	Arthropoda	Insecta	Psocodea	Liposcelididae	Embidopsocinae	Embidopsocus	Embidopsocus nr. needhami	BOLD:ACK7465
TO-5-30-07-2018_COI_2nd	COI-5P	Illumina MiSeq	360036	16	10	396.75	99.7014	Arthropoda	Insecta	Coleoptera	Cleridae	Tillinae	Cymatodera	Cymatodera undulata	BOLD:ACE2806
TO-5-30-07-2018_COI_2nd	COI-5P	Illumina MiSeq	360036	8	3	394.875	99.9684	Arthropoda	Insecta	Lepidoptera	Noctuidae	Noctuinae	Mythimna, Agrotis	Mythimna unipuncta	BOLD:AAA2482
TO-5-30-07-2018_COI_2nd	COI-5P	Illumina MiSeq	360036	9	8	404.556	97.2584	Arthropoda	Insecta	Hymenoptera	Braconidae	Euphorinae	Euphoriella		BOLD:ADJ3505
TO-5-30-07-2018_COI_2nd	COI-5P	Illumina MiSeq	360036	1	1	395	99.1124	Arthropoda	Insecta	Trichoptera	Hydropsychidae	Smicrideinae	Smicridea	Smicridea turrialbana	BOLD:ADX4802
TO-5-30-07-2018_COI_2nd	COI-5P	Illumina MiSeq	360036	2	2	395	99.1139	Arthropoda	Insecta	Diptera	Phoridae	Metopininae	Pseudacteon		BOLD:AAP6421
TO-5-30-07-2018_COI_2nd	COI-5P	Illumina MiSeq	360036	2	2	395	97.5949	Arthropoda	Insecta	Coleoptera	Mycetophagidae	Mycetophaginae	Litargus	Litargus connexus, Litargus balteatus	BOLD:AAO1515
TO-5-30-07-2018_COI_2nd	COI-5P	Illumina MiSeq	360036	8	2	395	99.9367	Arthropoda	Insecta	Hemiptera	Flatidae	Flatinae	Flatormenis, Anormenis	Flatormenis proxima	BOLD:AAO4031
TO-5-30-07-2018_COI_2nd	COI-5P	Illumina MiSeq	360036	3	2	400	97.4179	Arthropoda	Insecta	Diptera	Cecidomyiidae				BOLD:AAU6476
TO-5-30-07-2018_COI_2nd	COI-5P	Illumina MiSeq	360036	2	2	394.5	98.6076	Arthropoda	Insecta	Psocodea	Psocidae	Psocinae	Metylophorus	Metylophorus novaescotiae	BOLD:ACL5004
TO-5-30-07-2018_COI_2nd	COI-5P	Illumina MiSeq	360036	1	1	395	100	Arthropoda	Insecta	Diptera	Chironomidae	Orthocladiinae	Thienemanniella		BOLD:ACJ0205
TO-5-30-07-2018_COI_2nd	COI-5P	Illumina MiSeq	360036	10396	2045	409.776	97.923	Arthropoda	Insecta	Diptera	Cecidomyiidae				BOLD:ACI6882
TO-5-30-07-2018_COI_2nd	COI-5P	Illumina MiSeq	360036	3	3	394	99.5506	Arthropoda	Insecta	Hymenoptera	Trichogrammatidae		Trichogramma		BOLD:ACC1407
TO-5-30-07-2018_COI_2nd	COI-5P	Illumina MiSeq	360036	150	54	396.247	99.835	Arthropoda	Insecta	Diptera	Phoridae	Metopininae	Megaselia	Megaselia arcticae	BOLD:ADA3072
TO-5-30-07-2018_COI_2nd	COI-5P	Illumina MiSeq	360036	3	1	410	97.0732	Arthropoda	Insecta	Diptera	Dolichopodidae	Diaphorinae	Chrysotus		BOLD:ADI3189
TO-5-30-07-2018_COI_2nd	COI-5P	Illumina MiSeq	360036	1	1	395	98.2278	Arthropoda	Insecta	Diptera	Chironomidae	Orthocladiinae	Paraphaenocladius		BOLD:AAV5888
TO-5-30-07-2018_COI_2nd	COI-5P	Illumina MiSeq	360036	910	306	394.9	98.5775	Arthropoda	Insecta	Psocodea	Caeciliusidae	Caeciliusinae	Valenzuela		BOLD:AAM8930
TO-5-30-07-2018_COI_2nd	COI-5P	Illumina MiSeq	360036	4	4	395	99.7468								BOLD:ADZ7313
TO-5-30-07-2018_COI_2nd	COI-5P	Illumina MiSeq	360036	3	2	395	99.9156	Arthropoda	Insecta	Psocodea	Myopsocidae		Lichenomima		BOLD:ACG4796
TO-5-30-07-2018_COI_2nd	COI-5P	Illumina MiSeq	360036	1	1	394	99.3174	Arthropoda	Insecta	Diptera	Psychodidae				BOLD:ACY6029
TO-5-30-07-2018_COI_2nd	COI-5P	Illumina MiSeq	360036	102	42	394.922	99.7419	Arthropoda	Insecta	Coleoptera	Mordellidae	Mordellinae	Mordellaria	Mordellaria serval	BOLD:AAU7283
TO-5-30-07-2018_COI_2nd	COI-5P	Illumina MiSeq	360036	3	3	400	97.8337	Arthropoda	Insecta	Coleoptera	Cleridae	Clerinae	Placopterus	Placopterus thoracicus	BOLD:AAP8584
TO-5-30-07-2018_COI_2nd	COI-5P	Illumina MiSeq	360036	4	3	395	99.5751	Arthropoda	Insecta	Diptera	Dolichopodidae	Diaphorinae	Chrysotus		BOLD:ACI9753
TO-5-30-07-2018_COI_2nd	COI-5P	Illumina MiSeq	360036	9718	2202	395.165	98.8439	Arthropoda	Insecta	Diptera	Chironomidae	Chironominae	Chironomus	Chironomus sp. NO4627, Chironomus decorus, Chironomus sp. BOLDAAP2996, Chironomus sp., Chironomus sp. NO4616, Chironomus sp. NO4618, Chironomus sp. NO4628, Chironomus decorus group sp. 2 IP2013, Chironomus sp. NO4625, Chironomus cf. decorus, Chironomus quinnitukqut, Chironomus sp. NO4617, Chironomus decorus gr., Chironomus cf. decorus 2g	BOLD:AAB7030
TO-5-30-07-2018_COI_2nd	COI-5P	Illumina MiSeq	360036	9	5	395	99.5499	Arthropoda	Insecta	Diptera	Cecidomyiidae				BOLD:ADH9807
TO-5-30-07-2018_COI_2nd	COI-5P	Illumina MiSeq	360036	1	1	410	100	Arthropoda	Insecta	Coleoptera	Latridiidae	Latridiinae	Enicmus	Enicmus tenuicornis	BOLD:ACG8955
TO-5-30-07-2018_COI_2nd	COI-5P	Illumina MiSeq	360036	35	18	395.857	99.8336	Arthropoda	Insecta	Diptera	Psychodidae	Psychodinae	Psychoda	Psychoda trinodulosa	BOLD:AAN8770
TO-5-30-07-2018_COI_2nd	COI-5P	Illumina MiSeq	360036	128	62	393.758	99.1054	Arthropoda	Insecta	Hemiptera	Aphrophoridae	Aphrophorinae	Philaenus	Philaenus spumarius, Eurygaster amerinda	BOLD:AAB1850
TO-5-30-07-2018_COI_2nd	COI-5P	Illumina MiSeq	360036	146	78	395.473	99.7401	Arthropoda	Insecta	Psocodea	Psocidae	Amphigerontiinae	Blastopsocus	Blastopsocus semistriatus	BOLD:ACL6109
TO-5-30-07-2018_COI_2nd	COI-5P	Illumina MiSeq	360036	1	1	410	99.5122	Arthropoda	Insecta	Coleoptera	Cerambycidae	Lamiinae	Sternidius	Sternidius alpha	BOLD:ACE4064
TO-5-30-07-2018_COI_2nd	COI-5P	Illumina MiSeq	360036	2	1	395	99.7468	Arthropoda	Insecta	Diptera	Phoridae	Metopininae	Megaselia		BOLD:AAG3320
TO-5-30-07-2018_COI_2nd	COI-5P	Illumina MiSeq	360036	1	1	395	98.481	Arthropoda	Insecta	Coleoptera	Cerambycidae	Lamiinae	Lepturges	Lepturges angulatus	BOLD:ABW6155
TO-5-30-07-2018_COI_2nd	COI-5P	Illumina MiSeq	360036	1	1	410	97.0732	Arthropoda	Insecta	Hemiptera	Cicadellidae	Gyponinae	Gyponana	Gyponana vincula, Gyponana octolineata, Gyponana tubera, Gyponana salsa, Gyponana quebecensis, Gyponana vasta, Gyponana striata, Gyponana morosita, Gyponana acia, Gyponana parallela, Gyponana pingua, Gyponana extenda, Gyponana ortha, Gyponana palma, Gyponana cacumina, Gyponana serpenta, Gyponana avara, Gyponana praelonga, Gyponana mali	BOLD:AAG2878
TO-5-30-07-2018_COI_2nd	COI-5P	Illumina MiSeq	360036	3	2	395	99.5781								BOLD:ADZ5119
TO-5-30-07-2018_COI_2nd	COI-5P	Illumina MiSeq	360036	4	4	395	99.4304	Arthropoda	Insecta	Diptera	Culicidae	Culicinae	Ochlerotatus, Aedes	Aedes excrucians, Aedes riparius, Aedes stimulans, Aedes euedes, Aedes cantans, Ochlerotatus stimulans, Aedes annulipes, Ochlerotatus cantans, Aedes flavescens, Aedes fitchii, Ochlerotatus annulipes, Ochlerotatus excrucians	BOLD:AAB1098
TO-5-30-07-2018_COI_2nd	COI-5P	Illumina MiSeq	360036	8	7	400.625	99.0784	Arthropoda	Insecta	Diptera	Cecidomyiidae				BOLD:ACK3717
TO-5-30-07-2018_COI_2nd	COI-5P	Illumina MiSeq	360036	353	144	395.768	99.3031	Arthropoda	Insecta	Lepidoptera	Depressariidae	Depressariinae	Agonopterix	Agonopterix pulvipennella	BOLD:AAA7550
TO-5-30-07-2018_COI_2nd	COI-5P	Illumina MiSeq	360036	10	9	396.8	99.5951	Arthropoda	Insecta	Diptera	Asilidae	Ommatiinae	Ommatius	Ommatius tibialis, Ommatius sp.	BOLD:AAH2288
TO-5-30-07-2018_COI_2nd	COI-5P	Illumina MiSeq	360036	1	1	395	100	Arthropoda	Insecta	Diptera	Cecidomyiidae				BOLD:AAN5199
TO-5-30-07-2018_COI_2nd	COI-5P	Illumina MiSeq	360036	96	40	400.135	98.8871	Arthropoda	Insecta	Diptera	Cecidomyiidae				BOLD:AAG3625
TO-5-30-07-2018_COI_2nd	COI-5P	Illumina MiSeq	360036	54	24	397.722	98.9051	Arthropoda	Insecta	Diptera	Cecidomyiidae				BOLD:ACM1549
TO-5-30-07-2018_COI_2nd	COI-5P	Illumina MiSeq	360036	4	2	395	99.9367	Arthropoda	Insecta	Diptera	Cecidomyiidae	Cecidomyiinae			BOLD:ACA7858
TO-5-30-07-2018_COI_2nd	COI-5P	Illumina MiSeq	360036	1363	450	409.74	99.7417	Arthropoda	Insecta	Diptera	Cecidomyiidae				BOLD:ACD4561
TO-5-30-07-2018_COI_2nd	COI-5P	Illumina MiSeq	360036	7	5	394.571	98.7331	Arthropoda	Insecta	Coleoptera	Anthribidae	Choraginae	Euxenus	Euxenus punctatus	BOLD:ACB0792
TO-5-30-07-2018_COI_2nd	COI-5P	Illumina MiSeq	360036	1	1	395	99.4937	Arthropoda	Insecta	Diptera	Cecidomyiidae				BOLD:ACU6008
TO-5-30-07-2018_COI_2nd	COI-5P	Illumina MiSeq	360036	176	73	394.926	98.464	Arthropoda	Insecta	Diptera	Dolichopodidae				BOLD:ACL6955
TO-5-30-07-2018_COI_2nd	COI-5P	Illumina MiSeq	360036	17	13	401.118	99.2105	Arthropoda	Insecta	Hemiptera	Aleyrodidae				BOLD:AAZ8500
TO-5-30-07-2018_COI_2nd	COI-5P	Illumina MiSeq	360036	8	6	395	98.8611	Arthropoda	Insecta	Hemiptera	Aleyrodidae				BOLD:AAZ8501
TO-5-30-07-2018_COI_2nd	COI-5P	Illumina MiSeq	360036	7790	2050	402.281	99.0644	Arthropoda	Insecta	Diptera	Cecidomyiidae				BOLD:ACU5629
TO-5-30-07-2018_COI_2nd	COI-5P	Illumina MiSeq	360036	1157	378	387.203	99.8174	Arthropoda	Insecta	Thysanoptera	Thripidae	Sericothripinae	Neohydatothrips		BOLD:ACF5982
TO-5-30-07-2018_COI_2nd	COI-5P	Illumina MiSeq	360036	3	3	405	99.6717	Arthropoda	Insecta	Hymenoptera	Ichneumonidae	Eucerotinae	Euceros	Euceros canadensis	BOLD:ABX5391
TO-5-30-07-2018_COI_2nd	COI-5P	Illumina MiSeq	360036	22	10	397	99.7955	Arthropoda	Insecta	Diptera	Phoridae	Phorinae	Phora	Phora sp., Phora atra	BOLD:AAM9376
TO-5-30-07-2018_COI_2nd	COI-5P	Illumina MiSeq	360036	8	4	396.875	99.401	Arthropoda	Insecta	Diptera	Cecidomyiidae				BOLD:AAH3741
TO-5-30-07-2018_COI_2nd	COI-5P	Illumina MiSeq	360036	11	6	396.364	99.6787	Arthropoda	Insecta	Diptera	Cecidomyiidae	Cecidomyiinae	Contarinia	Contarinia sp.	BOLD:ADE1491
TO-5-30-07-2018_COI_2nd	COI-5P	Illumina MiSeq	360036	2	2	410	99.8759	Arthropoda	Insecta	Coleoptera	Staphylinidae	Tachyporinae	Tachyporus	Tachyporus nitidulus	BOLD:ABA9096
TO-5-30-07-2018_COI_2nd	COI-5P	Illumina MiSeq	360036	1	1	395	97.4684	Arthropoda	Insecta	Hymenoptera	Apidae	Apinae	Bombus	Bombus wilmattae, Bombus weisi, Bombus huntii, Bombus ephippiatus, Bombus pensylvanicus, Bombus impatiens, Bombus sp. weisi B	BOLD:ABZ2516
TO-5-30-07-2018_COI_2nd	COI-5P	Illumina MiSeq	360036	5	4	394.8	99.3924	Arthropoda	Insecta	Hemiptera	Cicadellidae	Eurymelinae	Idiocerus	Idiocerus lachrymalis, Idiocerus venosus, Idiocerus formosus	BOLD:AAG2890
TO-5-30-07-2018_COI_2nd	COI-5P	Illumina MiSeq	360036	44	26	409.977	98.872	Arthropoda	Insecta	Diptera	Chironomidae	Orthocladiinae	Limnophyes		BOLD:ADH9867
TO-5-30-07-2018_COI_2nd	COI-5P	Illumina MiSeq	360036	109	37	398.523	97.8868	Arthropoda	Insecta	Psocodea	Liposcelididae				BOLD:ADB2738
TO-5-30-07-2018_COI_2nd	COI-5P	Illumina MiSeq	360036	1048	406	396.558	97.3615	Arthropoda	Insecta	Hymenoptera	Braconidae	Euphorinae	Euphoriella		BOLD:ACV0851
TO-5-30-07-2018_COI_2nd	COI-5P	Illumina MiSeq	360036	3	2	395	99.9156	Arthropoda	Insecta	Coleoptera	Curculionidae	Entiminae	Polydrusus	Polydrusus impressifrons	BOLD:AAO4332
TO-5-30-07-2018_COI_2nd	COI-5P	Illumina MiSeq	360036	2	2	395	98.3544	Arthropoda	Insecta	Coleoptera	Cleridae	Tillinae	Cymatodera	Cymatodera bicolor	BOLD:ACA7844
TO-5-30-07-2018_COI_2nd	COI-5P	Illumina MiSeq	360036	8118	1473	395.021	99.5866	Arthropoda	Insecta	Hymenoptera	Braconidae	Euphorinae	Euphoriella		BOLD:ACU6623
TO-5-30-07-2018_COI_2nd	COI-5P	Illumina MiSeq	360036	14	7	399.286	98.9082	Arthropoda	Insecta	Diptera	Cecidomyiidae	Cecidomyiinae	Contarinia, Dasineura		BOLD:AAM6037
TO-5-30-07-2018_COI_2nd	COI-5P	Illumina MiSeq	360036	51	32	397.255	99.2505	Arthropoda	Insecta	Hymenoptera	Formicidae	Formicinae	Lasius	Lasius alienus	BOLD:AAA9047
TO-5-30-07-2018_COI_2nd	COI-5P	Illumina MiSeq	360036	1	1	396	99.4949	Arthropoda	Insecta	Diptera	Culicidae	Culicinae	Ochlerotatus, Aedes	Aedes excrucians, Ochlerotatus fitchii, Aedes grossbecki, Aedes increpitus, Aedes fitchii, Aedes ventrovittis	BOLD:AAC9062
TO-5-30-07-2018_COI_2nd	COI-5P	Illumina MiSeq	360036	345	140	409.252	99.5154	Arthropoda	Insecta	Coleoptera	Scirtidae	Scirtinae	Contacyphon	Contacyphon variabilis, Contacyphon sp. BMNH 1425225	BOLD:ACX4619
TO-5-30-07-2018_COI_2nd	COI-5P	Illumina MiSeq	360036	1	1	410	99.2683	Arthropoda	Insecta	Coleoptera	Staphylinidae	Aleocharinae	Amischa		BOLD:ACF4289
TO-5-30-07-2018_COI_2nd	COI-5P	Illumina MiSeq	360036	1951	616	401.922	99.3453	Arthropoda	Insecta	Hemiptera	Cicadellidae	Deltocephalinae	Scaphoideus	Scaphoideus curvatus	BOLD:ADG6409
TO-5-30-07-2018_COI_2nd	COI-5P	Illumina MiSeq	360036	1379	473	395.273	98.899	Arthropoda	Insecta	Hymenoptera	Braconidae	Euphorinae			BOLD:ADB4457
TO-5-30-07-2018_COI_2nd	COI-5P	Illumina MiSeq	360036	15	7	395	98.5487	Arthropoda	Insecta	Hemiptera	Phylloxeridae	Phylloxerininae	Phylloxerina		BOLD:AAI2960
TO-5-30-07-2018_COI_2nd	COI-5P	Illumina MiSeq	360036	214	82	395.36	99.0274	Arthropoda	Insecta	Diptera	Chironomidae	Chironominae	Parachironomus	Parachironomus sp.	BOLD:ACA6462
TO-5-30-07-2018_COI_2nd	COI-5P	Illumina MiSeq	360036	19	11	401.316	98.6081	Arthropoda	Insecta	Psocodea	Caeciliusidae	Caeciliusinae	Valenzuela		BOLD:ADL0094
TO-5-30-07-2018_COI_2nd	COI-5P	Illumina MiSeq	360036	39	17	398.487	99.832	Arthropoda	Insecta	Hemiptera	Flatidae	Flatinae	Metcalfa	Metcalfa pruinosa	BOLD:AAG4399
TO-5-30-07-2018_COI_2nd	COI-5P	Illumina MiSeq	360036	25	11	395.08	99.6658	Arthropoda	Insecta	Hymenoptera	Diapriidae	Diapriinae	Labolips	Labolips innupta	BOLD:ABA6052
TO-5-30-07-2018_COI_2nd	COI-5P	Illumina MiSeq	360036	11	6	397.636	99.4316	Arthropoda	Insecta	Diptera	Cecidomyiidae				BOLD:ACC1315
TO-5-30-07-2018_COI_2nd	COI-5P	Illumina MiSeq	360036	19	8	395.789	98.5091	Arthropoda	Insecta	Psocodea	Caeciliusidae	Caeciliusinae	Valenzuela	Valenzuela flavidus	BOLD:AAH3228
TO-5-30-07-2018_COI_2nd	COI-5P	Illumina MiSeq	360036	70	31	399.086	99.5006	Arthropoda	Insecta	Diptera	Dolichopodidae	Diaphorinae	Chrysotus		BOLD:ACA6204
TO-5-30-07-2018_COI_2nd	COI-5P	Illumina MiSeq	360036	27	14	401.519	99.6772	Arthropoda	Insecta	Coleoptera	Coccinellidae	Coccinellinae	Chilocorus, Harmonia	Chilocorus renipustulatus, Harmonia axyridis, Harmonia sp. O98	BOLD:AAB5640
TO-5-30-07-2018_COI_2nd	COI-5P	Illumina MiSeq	360036	13	7	394.923	98.5005	Arthropoda	Insecta	Psocodea	Psocidae	Psocinae	Metylophorus	Metylophorus novaescotiae	BOLD:AAH3225
TO-5-30-07-2018_COI_2nd	COI-5P	Illumina MiSeq	360036	167	77	395.204	98.5764	Arthropoda	Insecta	Psocodea	Psocidae	Psocinae	Cerastipsocus		BOLD:ABW5646
TO-5-30-07-2018_COI_2nd	COI-5P	Illumina MiSeq	360036	5	4	401	99.4937	Arthropoda	Insecta	Diptera	Cecidomyiidae				BOLD:ABW8055
TO-5-30-07-2018_COI_2nd	COI-5P	Illumina MiSeq	360036	170	72	395.806	99.0851	Arthropoda	Insecta	Coleoptera	Mycetophagidae	Mycetophaginae	Litargus	Litargus balteatus	BOLD:ACM0624
TO-5-30-07-2018_COI_2nd	COI-5P	Illumina MiSeq	360036	1	1	395	99.7468	Arthropoda	Insecta	Diptera	Chironomidae	Orthocladiinae			BOLD:ACX5521
TO-5-30-07-2018_COI_2nd	COI-5P	Illumina MiSeq	360036	55	32	396.018	99.7284	Arthropoda	Insecta	Psocodea	Myopsocidae		Lichenomima		BOLD:ACB0983
TO-5-30-07-2018_COI_2nd	COI-5P	Illumina MiSeq	360036	22	11	394.955	99.0333	Arthropoda	Insecta	Hymenoptera	Braconidae	Euphorinae	Euphoriella		BOLD:ACU2867
TO-5-30-07-2018_COI_2nd	COI-5P	Illumina MiSeq	360036	1	1	395	99.2405	Arthropoda	Insecta	Coleoptera	Laemophloeidae		Laemophloeus	Laemophloeus biguttatus, Laemophloeus shastanus	BOLD:ABW8699
TO-5-30-07-2018_COI_2nd	COI-5P	Illumina MiSeq	360036	17	9	394.941	99.3596	Arthropoda	Insecta	Diptera	Dolichopodidae				BOLD:AAG9743
TO-5-30-07-2018_COI_2nd	COI-5P	Illumina MiSeq	360036	180	66	395.872	98.605	Arthropoda	Insecta	Diptera	Dolichopodidae				BOLD:AAG9740
TO-5-30-07-2018_COI_2nd	COI-5P	Illumina MiSeq	360036	2436	706	395.089	99.0878	Arthropoda	Insecta	Coleoptera	Mordellidae	Mordellinae	Mordellaria	Mordellaria serval	BOLD:ABX8545
TO-5-30-07-2018_COI_2nd	COI-5P	Illumina MiSeq	360036	45	14	397.311	98.1607	Arthropoda	Insecta	Diptera	Cecidomyiidae				BOLD:AAY6376
TO-5-30-07-2018_COI_2nd	COI-5P	Illumina MiSeq	360036	140	65	395.007	99.727	Arthropoda	Insecta	Coleoptera	Chrysomelidae	Galerucinae	Altica	Altica woodsi, Altica chalybea	BOLD:AAH0273
TO-5-30-07-2018_COI_2nd	COI-5P	Illumina MiSeq	360036	2	2	410	98.1618	Arthropoda	Insecta	Hemiptera	Cicadellidae	Typhlocybinae	Erythroneura	Erythroneura vitifex	BOLD:AAY6742
TO-5-30-07-2018_COI_2nd	COI-5P	Illumina MiSeq	360036	4	4	394.75	99.6832	Arthropoda	Insecta	Coleoptera	Carabidae	Harpalinae	Pterostichus	Pterostichus luctuosus	BOLD:ADT0047
TO-5-30-07-2018_COI_2nd	COI-5P	Illumina MiSeq	360036	73	34	409.959	98.8004	Arthropoda	Insecta	Hemiptera	Cicadellidae	Deltocephalinae	Scaphoideus		BOLD:AAG8981
TO-5-30-07-2018_COI_2nd	COI-5P	Illumina MiSeq	360036	16	12	396.812	98.9764	Arthropoda	Insecta	Psocodea	Psocidae				BOLD:ACJ1384
TO-5-30-07-2018_COI_2nd	COI-5P	Illumina MiSeq	360036	9	8	398.111	99.0246	Arthropoda	Insecta	Psocodea	Peripsocidae		Peripsocus	Peripsocus subfasciatus, Peripsocus cf. alboguttatus	BOLD:AAN8450
TO-5-30-07-2018_COI_2nd	COI-5P	Illumina MiSeq	360036	7	3	395	99.808	Arthropoda	Insecta	Diptera	Cecidomyiidae				BOLD:ACK3346
TO-5-30-07-2018_COI_2nd	COI-5P	Illumina MiSeq	360036	8	5	396.875	99.8418	Arthropoda	Insecta	Diptera	Sciaridae		Bradysia	Bradysia trivittata	BOLD:AAH3947
TO-5-30-07-2018_COI_2nd	COI-5P	Illumina MiSeq	360036	27	18	406.63	98.9939	Arthropoda	Insecta	Hemiptera					BOLD:ADU0974
TO-5-30-07-2018_COI_2nd	COI-5P	Illumina MiSeq	360036	1	1	395	100	Arthropoda	Insecta	Coleoptera	Chrysomelidae	Galerucinae	Altica		BOLD:ACI7386
TO-5-30-07-2018_COI_2nd	COI-5P	Illumina MiSeq	360036	952	298	396.923	99.5765	Arthropoda	Insecta	Trichoptera	Phryganeidae, Limnephilidae	Phryganeinae	Ptilostomis, Phryganea	Phryganea cinerea, Ptilostomis ocellifera	BOLD:AAA9748
TO-5-30-07-2018_COI_2nd	COI-5P	Illumina MiSeq	360036	1	1	410	98.6595	Heterokontophyta	Oomycota	Albuginales	Albuginaceae		Wilsoniana	Wilsoniana bliti	BOLD:ADQ7606
TO-5-30-07-2018_COI_2nd	COI-5P	Illumina MiSeq	360036	2	1	410	100	Heterokontophyta	Oomycota	Pythiales	Pythiaceae		Pythium	Pythium intermedium, Pythium attrantheridium, Pythium balticum, Pythium sp.	BOLD:ACF5462
TO-5-30-07-2018_COI_2nd	COI-5P	Illumina MiSeq	360036	2	1	410	100	Heterokontophyta	Oomycota	Peronosporales	Peronosporaceae		Peronospora	Peronospora manshurica	BOLD:ACP1739
TO-5-30-07-2018_COI_2nd	COI-5P	Illumina MiSeq	360036	10	7	410	99.8293	Heterokontophyta	Oomycota	Peronosporales	Peronosporaceae		Peronospora	Peronospora romanica, Peronospora medicaginis-orbicularis, Peronospora aestivalis	BOLD:ACP0446
TO-5-30-07-2018_COI_2nd	COI-5P	Illumina MiSeq	360036	10	6	408.6	99.9268	Heterokontophyta	Oomycota	Peronosporales	Peronosporaceae		Peronospora	Peronospora sp. 3 HV	BOLD:ACP0574
TO-5-30-07-2018_COI_2nd	COI-5P	Illumina MiSeq	360036	6	4	403.667	98.7629	Heterokontophyta	Oomycota						TAX:23716
TO-5-30-07-2018_COI_2nd	COI-5P	Illumina MiSeq	360036	1399	406	395.645	99.8408	Arthropoda	Insecta	Coleoptera	Curculionidae	Scolytinae	Xyleborinus	Xyleborinus saxeseni	BOLD:AAB9578
TO-5-30-07-2018_COI_2nd	COI-5P	Illumina MiSeq	360036	367	166	409.946	98.5748	Arthropoda	Insecta	Coleoptera	Nitidulidae	Cryptarchinae	Glischrochilus	Glischrochilus fasciatus	BOLD:AAU6932
TO-5-30-07-2018_COI_2nd	COI-5P	Illumina MiSeq	360036	1597	550	406.04	99.7777	Arthropoda	Insecta	Coleoptera	Curculionidae	Scolytinae	Anisandrus	Anisandrus maiche	BOLD:ABW4612
TO-5-30-07-2018_COI_2nd	COI-5P	Illumina MiSeq	360036	640	218	409.877	99.3714	Arthropoda	Insecta	Coleoptera	Curculionidae	Scolytinae	Xylosandrus	Xylosandrus germanus	BOLD:AAF7523
TO-5-30-07-2018_COI_2nd	COI-5P	Illumina MiSeq	360036	3	1	395	99.7468	Arthropoda	Insecta	Coleoptera	Nitidulidae	Epuraeinae	Epuraea	Epuraea rufa, Epuraea corticina	BOLD:AAH0102
TO-5-30-07-2018_COI_2nd	COI-5P	Illumina MiSeq	360036	98	43	409.908	99.7652	Arthropoda	Insecta	Coleoptera	Curculionidae	Scolytinae	Anisandrus	Anisandrus sayi	BOLD:AAU7342
TO-5-30-07-2018_COI_2nd	COI-5P	Illumina MiSeq	360036	3	3	395	98.9873	Arthropoda	Insecta	Coleoptera	Nitidulidae	Cryptarchinae	Glischrochilus	Glischrochilus quadrisignatus	BOLD:AAG5778
TO-5-30-07-2018_COI_2nd	COI-5P	Illumina MiSeq	360036	3	1	410	98.7805	Arthropoda	Insecta	Coleoptera	Curculionidae	Scolytinae	Corthylus	Corthylus columbianus	BOLD:ACM1751
TO-5-30-07-2018_COI_2nd	COI-5P	Illumina MiSeq	360036	1	1	395	99.4937	Arthropoda	Insecta	Diptera	Ceratopogonidae	Ceratopogoninae	Culicoides		BOLD:ACJ9032
TO-5-30-07-2018_COI_2nd	COI-5P	Illumina MiSeq	360036	367	134	394.905	99.6323	Chordata	Mammalia	Carnivora	Procyonidae		Procyon	Procyon lotor	BOLD:AAA7409
TO-5-30-07-2018_COI_2nd	COI-5P	Illumina MiSeq	360036	22	12	394.909	99.6893	Chordata	Amphibia	Anura	Ranidae		Rana	Rana clamitans	BOLD:AAA7514
TO-5-30-07-2018_COI_2nd	COI-5P	Illumina MiSeq	360036	7561	1862	399.232	99.5771	Arthropoda	Arachnida	Araneae	Theridiidae		Yunohamella	Yunohamella lyrica	BOLD:AAG4815
TO-5-30-07-2018_COI_2nd	COI-5P	Illumina MiSeq	360036	170	94	404.435	99.4587	Arthropoda	Arachnida	Trombidiformes	Tydeidae				BOLD:ADI4630
TO-5-30-07-2018_COI_2nd	COI-5P	Illumina MiSeq	360036	40	19	397.5	99.1274	Arthropoda	Collembola	Symphypleona	Katiannidae		Sminthurinus	Sminthurinus elegans	BOLD:AAB3495
TO-5-30-07-2018_COI_2nd	COI-5P	Illumina MiSeq	360036	6	3	395.167	98.1864	Arthropoda	Arachnida	Mesostigmata	Phytoseiidae				BOLD:ABY1984
TO-5-30-07-2018_COI_2nd	COI-5P	Illumina MiSeq	360036	31	14	395.742	98.5252	Arthropoda	Collembola	Entomobryomorpha	Entomobryidae	Lepidocyrtinae	Willowsia	Willowsia buski, Willowsia buskii	BOLD:AAA4664
TO-5-30-07-2018_COI_2nd	COI-5P	Illumina MiSeq	360036	2	2	395	99.2405	Arthropoda	Arachnida	Trombidiformes	Eupodidae				BOLD:ACZ2478
TO-5-30-07-2018_COI_2nd	COI-5P	Illumina MiSeq	360036	47	19	395.532	99.7985	Arthropoda	Arachnida	Trombidiformes	Triophtydeidae		Triophytydeus		BOLD:ACX8432
TO-5-30-07-2018_COI_2nd	COI-5P	Illumina MiSeq	360036	677	247	395.27	99.1461	Arthropoda	Arachnida	Sarcoptiformes	Cymbaeremaeidae		Scapheremaeus		BOLD:ACF6957
TO-5-30-07-2018_COI_2nd	COI-5P	Illumina MiSeq	360036	6	4	407.5	99.8374	Arthropoda	Arachnida	Trombidiformes	Trombidiidae				BOLD:ACL1896
TO-5-30-07-2018_COI_2nd	COI-5P	Illumina MiSeq	360036	3	3	400	98.5791	Arthropoda	Collembola	Symphypleona	Sminthurididae				BOLD:ACY4361
TO-5-30-07-2018_COI_2nd	COI-5P	Illumina MiSeq	360036	12	4	394.917	98.692	Arthropoda	Arachnida	Trombidiformes	Scutacaridae				BOLD:ACW5825
TO-5-30-07-2018_COI_2nd	COI-5P	Illumina MiSeq	360036	97	29	398.134	97.3809	Arthropoda	Arachnida	Trombidiformes	Eupodidae				BOLD:AAL8177
TO-5-30-07-2018_COI_2nd	COI-5P	Illumina MiSeq	360036	4	2	398.75	100	Arthropoda	Arachnida	Mesostigmata	Parasitidae				BOLD:ADD3722
TO-5-30-07-2018_COI_2nd	COI-5P	Illumina MiSeq	360036	2	2	395	97.9651	Arthropoda	Arachnida	Sarcoptiformes	Scheloribatidae				BOLD:ADD2259
TO-5-30-07-2018_COI_2nd	COI-5P	Illumina MiSeq	360036	96	49	395.667	99.5577	Arthropoda	Malacostraca	Isopoda	Philosciidae		Philoscia	Philoscia muscorum	BOLD:AAH4104
TO-5-30-07-2018_COI_2nd	COI-5P	Illumina MiSeq	360036	6	5	395	99.0295	Arthropoda	Arachnida	Mesostigmata	Phytoseiidae				BOLD:AAZ6610
TO-5-30-07-2018_COI_2nd	COI-5P	Illumina MiSeq	360036	5	2	409.8	97.7073	Arthropoda	Collembola	Symphypleona	Dicyrtomidae	Dicyrtominae	Dicyrtomina		BOLD:ACI8636
TO-5-30-07-2018_COI_2nd	COI-5P	Illumina MiSeq	360036	11	5	395.091	98.3893	Arthropoda	Arachnida	Sarcoptiformes	Scheloribatidae				BOLD:ACM7425
TO-5-30-07-2018_COI_2nd	COI-5P	Illumina MiSeq	360036	13	8	408.769	98.6264	Arthropoda	Arachnida	Mesostigmata	Phytoseiidae				BOLD:ACI5813
TO-5-30-07-2018_COI_2nd	COI-5P	Illumina MiSeq	360036	42	12	395	98.1193	Arthropoda	Arachnida	Trombidiformes	Tarsonemidae				BOLD:ACZ0238
TO-5-30-07-2018_COI_2nd	COI-5P	Illumina MiSeq	360036	3	2	405	97.88	Arthropoda	Arachnida	Trombidiformes	Smarididae				BOLD:ACI6924
TO-5-30-07-2018_COI_2nd	COI-5P	Illumina MiSeq	360036	55	27	397.873	99.5243	Arthropoda	Arachnida	Mesostigmata	Phytoseiidae	Amblyseiinae	Euseius	Euseius sp. JCS03	BOLD:ACB9781
TO-5-30-07-2018_COI_2nd	COI-5P	Illumina MiSeq	360036	7	3	397.143	99.6527	Arthropoda	Arachnida	Sarcoptiformes	Oribatellidae		Oribatella		BOLD:ADE1791
TO-5-30-07-2018_COI_2nd	COI-5P	Illumina MiSeq	360036	96	45	395.26	99.5331	Arthropoda	Arachnida	Sarcoptiformes	Oribatellidae				BOLD:ACX8997
TO-5-30-07-2018_COI_2nd	COI-5P	Illumina MiSeq	360036	103	48	395.68	99.8356	Arthropoda	Collembola	Entomobryomorpha	Entomobryidae	Orchesellinae, Entomobryinae	Orchesella, Entomobrya	Orchesella villosa, Entomobrya multifasciata	BOLD:AAA8726
TO-5-30-07-2018_COI_2nd	COI-5P	Illumina MiSeq	360036	3	3	392.667	99.4063	Arthropoda	Collembola	Symphypleona	Dicyrtomidae	Dicyrtominae	Dicyrtomina		BOLD:ADL8635
TO-5-30-07-2018_COI_2nd	COI-5P	Illumina MiSeq	360036	21	8	410	98.8734	Arthropoda	Arachnida	Sarcoptiformes	Brachychthoniidae				BOLD:AAU6069
TO-5-30-07-2018_COI_2nd	COI-5P	Illumina MiSeq	360036	78	44	399.897	99.5662	Arthropoda	Arachnida	Sarcoptiformes	Brachychthoniidae				BOLD:ACZ8886
TO-5-30-07-2018_COI_2nd	COI-5P	Illumina MiSeq	360036	468	171	395.703	99.8032	Arthropoda	Arachnida	Trombidiformes	Tetranychidae		Panonychus	Panonychus ulmi	BOLD:ACK1507
TO-5-30-07-2018_COI_2nd	COI-5P	Illumina MiSeq	360036	37	15	405.135	99.3404	Arthropoda	Arachnida	Trombidiformes	Eupodidae		Eupodes	Eupodes sp.	BOLD:AAF9266
TO-5-30-07-2018_COI_2nd	COI-5P	Illumina MiSeq	360036	163	71	409.08	99.5338	Arthropoda	Arachnida	Araneae	Salticidae		Hentzia	Hentzia palmarum, Hentzia mitrata	BOLD:AAC5871
TO-5-30-07-2018_COI_2nd	COI-5P	Illumina MiSeq	360036	25	12	395.12	99.7469	Arthropoda	Arachnida	Trombidiformes	Scutacaridae				BOLD:ADI2825
TO-5-30-07-2018_COI_2nd	COI-5P	Illumina MiSeq	360036	1	1	395	97.2152	Arthropoda	Collembola	Entomobryomorpha	Isotomidae				BOLD:AAN6535
TO-5-30-07-2018_COI_2nd	COI-5P	Illumina MiSeq	360036	82	33	395.024	99.176	Arthropoda	Arachnida	Sarcoptiformes	Oripodidae				BOLD:ACC7942
TO-5-30-07-2018_COI_2nd	COI-5P	Illumina MiSeq	360036	8	5	394.875	98.5439	Arthropoda	Arachnida	Trombidiformes	Tydeidae				BOLD:ACY1016
TO-5-30-07-2018_COI_2nd	COI-5P	Illumina MiSeq	360036	585	233	396.019	98.7812	Arthropoda	Arachnida	Mesostigmata	Phytoseiidae	Amblyseiinae	Neoseiulus	Neoseiulus sp. JCS04	BOLD:ACN7866
TO-5-30-07-2018_COI_2nd	COI-5P	Illumina MiSeq	360036	4	2	406.25	99.0645	Arthropoda	Arachnida	Araneae	Clubionidae		Clubiona	Clubiona bishopi, Clubiona abboti	BOLD:AAD1564
TO-5-30-07-2018_COI_2nd	COI-5P	Illumina MiSeq	360036	14	7	394.786	99.602	Arthropoda	Arachnida	Trombidiformes	Tarsonemidae				BOLD:ACZ6800
TO-5-30-07-2018_COI_2nd	COI-5P	Illumina MiSeq	360036	1	1	395	97.2152	Arthropoda	Arachnida	Sarcoptiformes	Cymbaeremaeidae		Scapheremaeus		BOLD:ACK1723
TO-5-30-07-2018_COI_2nd	COI-5P	Illumina MiSeq	360036	58	26	409.948	98.3599	Arthropoda	Arachnida	Araneae	Trachelidae		Trachelas	Trachelas tranquillus	BOLD:ACN8290
TO-5-30-07-2018_COI_2nd	COI-5P	Illumina MiSeq	360036	117	50	409.137	99.829	Arthropoda	Arachnida	Opiliones	Phalangiidae	Oligolophinae	Oligolophus	Oligolophus tridens	BOLD:AAM8194
TO-5-30-07-2018_COI_2nd	COI-5P	Illumina MiSeq	360036	2	1	393	98.2353								BOLD:ADJ4261
TO-5-30-07-2018_COI_2nd	COI-5P	Illumina MiSeq	360036	1	1	395	99.7468	Arthropoda	Collembola	Entomobryomorpha	Entomobryidae	Lepidocyrtinae	Lepidocyrtus		BOLD:ACI2943
TO-5-30-07-2018_COI_2nd	COI-5P	Illumina MiSeq	360036	16	6	399.75	99.7943	Arthropoda	Malacostraca	Isopoda	Philosciidae		Philoscia	Philoscia muscorum	BOLD:AAH4103
TO-5-30-07-2018_COI_2nd	COI-5P	Illumina MiSeq	360036	10	5	398.1	99.9494	Arthropoda	Arachnida	Araneae	Theridiosomatidae		Theridiosoma	Theridiosoma gemmosum	BOLD:AAC6343
TO-5-30-07-2018_COI_2nd	COI-5P	Illumina MiSeq	360036	18	12	403.111	99.4706	Arthropoda	Arachnida	Mesostigmata	Digamasellidae				BOLD:ABW2640
TO-5-30-07-2018_COI_2nd	COI-5P	Illumina MiSeq	360036	292	92	396.62	98.609	Arthropoda	Arachnida	Trombidiformes	Pygmephoridae				BOLD:ACM0509
TO-5-30-07-2018_COI_2nd	COI-5P	Illumina MiSeq	360036	9	6	394.889	99.6042	Arthropoda	Collembola	Symphypleona	Bourletiellidae		Bourletiella		BOLD:ACC0359
TO-5-30-07-2018_COI_2nd	COI-5P	Illumina MiSeq	360036	1	1	408	97.4359	Arthropoda	Arachnida	Trombidiformes	Tarsonemidae				BOLD:ACY1814
TO-5-30-07-2018_COI_2nd	COI-5P	Illumina MiSeq	360036	842	331	405.848	99.7652	Arthropoda	Collembola	Entomobryomorpha	Entomobryidae	Entomobryinae	Entomobrya		BOLD:ADH9851
TO-5-30-07-2018_COI_2nd	COI-5P	Illumina MiSeq	360036	6	3	407	98.4107	Arthropoda	Arachnida	Sarcoptiformes	Nanorchestidae				BOLD:ACX7634
TO-5-30-07-2018_COI_2nd	COI-5P	Illumina MiSeq	360036	2	1	395	98.9873	Arthropoda	Arachnida	Sarcoptiformes	Oripodidae				BOLD:ACT8621
TO-5-30-07-2018_COI_2nd	COI-5P	Illumina MiSeq	360036	1	1	410	97.5078	Arthropoda	Collembola	Symphypleona	Bourletiellidae				BOLD:ACV8283
TO-5-30-07-2018_COI_2nd	COI-5P	Illumina MiSeq	360036	1	1	410	97.0223	Arthropoda	Arachnida	Trombidiformes	Tydeidae				BOLD:ACI9974
TO-5-30-07-2018_COI_2nd	COI-5P	Illumina MiSeq	360036	14	7	397	98.0912	Arthropoda	Collembola	Symphypleona	Dicyrtomidae	Dicyrtominae	Dicyrtomina	Dicyrtomina sp.	BOLD:AAF5859
TO-5-30-07-2018_COI_2nd	COI-5P	Illumina MiSeq	360036	21	7	407.857	99.6627	Arthropoda	Arachnida	Araneae	Tetragnathidae		Tetragnatha	Tetragnatha straminea	BOLD:ADC6436
TO-5-30-07-2018_COI_2nd	COI-5P	Illumina MiSeq	360036	3	1	395	97.7215	Arthropoda	Arachnida	Trombidiformes	Tydeidae				BOLD:ACY3198
TO-5-30-07-2018_COI_2nd	COI-5P	Illumina MiSeq	360036	4	1	395	98.7342	Arthropoda	Collembola	Symphypleona	Sminthurididae				BOLD:ACV4528
TO-5-30-07-2018_COI_2nd	COI-5P	Illumina MiSeq	360036	10	3	394.9	99.9747	Arthropoda	Malacostraca	Isopoda	Armadillidiidae		Armadillidium	Armadillidium sp., Armadillidium vulgare	BOLD:AAH4108
TO-5-30-07-2018_COI_2nd	COI-5P	Illumina MiSeq	360036	9	7	400	99.4668	Arthropoda	Collembola	Entomobryomorpha	Entomobryidae	Lepidocyrtinae	Lepidocyrtus	Lepidocyrtus cyaneus	BOLD:AAA8820
TO-5-30-07-2018_COI_2nd	COI-5P	Illumina MiSeq	360036	5	5	398	99.4974	Arthropoda	Arachnida	Trombidiformes	Eupodidae				BOLD:ACH3967
TO-5-30-07-2018_COI_2nd	COI-5P	Illumina MiSeq	360036	443	191	399.463	99.6726	Arthropoda	Arachnida	Araneae	Theridiidae		Achaearanea, Parasteatoda	Parasteatoda tepidariorum, Parasteatoda simulans	BOLD:AAC0175
TO-5-30-07-2018_COI_2nd	COI-5P	Illumina MiSeq	360036	1	1	395	99.697	Arthropoda	Collembola	Symphypleona	Sminthurididae				BOLD:ACV4522
TO-5-30-07-2018_COI_2nd	COI-5P	Illumina MiSeq	360036	12	9	394.917	99.0928	Arthropoda	Collembola	Entomobryomorpha	Tomoceridae	Tomocerinae	Tomocerus		BOLD:ACL2921
TO-5-30-07-2018_COI_2nd	COI-5P	Illumina MiSeq	360036	13	6	398.538	99.8839	Arthropoda	Malacostraca	Isopoda	Trachelipodidae		Trachelipus	Trachelipus rathkii	BOLD:AAH4100
TO-5-30-07-2018_COI_2nd	COI-5P	Illumina MiSeq	360036	57	28	395.474	99.4543	Arthropoda	Arachnida	Trombidiformes	Eupodidae				BOLD:ACI9912
TO-5-30-07-2018_COI_2nd	COI-5P	Illumina MiSeq	360036	1	1	410	99.2683	Arthropoda	Branchiopoda	Anomopoda	Daphniidae		Ceriodaphnia	Ceriodaphnia lacustris, Ceriodaphnia cf. laticaudata	BOLD:AAB5055
TO-5-30-07-2018_COI_2nd	COI-5P	Illumina MiSeq	360036	1	1	395	98.7342	Arthropoda	Arachnida	Araneae	Cheiracanthiidae		Cheiracanthium	Cheiracanthium mildei	BOLD:AAB7601
TO-5-30-07-2018_COI_2nd	COI-5P	Illumina MiSeq	360036	13	13	394.615	98.714	Arthropoda	Arachnida	Sarcoptiformes	Tectocepheidae		Tectocepheus		BOLD:ACX7727
TO-5-30-07-2018_COI_2nd	COI-5P	Illumina MiSeq	360036	10	8	402.4	99.607	Arthropoda	Arachnida	Trombidiformes	Eupodidae				BOLD:ACQ9955
TO-5-30-07-2018_COI_2nd	COI-5P	Illumina MiSeq	360036	7	6	401.714	99.6615	Arthropoda	Collembola	Symphypleona	Sminthurididae				BOLD:ACX8419
TO-5-30-07-2018_COI_2nd	COI-5P	Illumina MiSeq	360036	4	3	394.75	99.9263	Arthropoda	Arachnida	Trombidiformes	Eriophyidae		Aceria	Aceria sp. Z165	BOLD:ADW2616
TO-5-30-07-2018_COI_2nd	COI-5P	Illumina MiSeq	360036	12	7	394.917	98.6073	Arthropoda	Arachnida	Trombidiformes	Tydeidae				BOLD:ABV1817
TO-5-30-07-2018_COI_2nd	COI-5P	Illumina MiSeq	360036	6	2	395	99.1983								BOLD:ADP3031
TO-5-30-07-2018_COI_2nd	COI-5P	Illumina MiSeq	360036	42	13	395.524	99.3678	Arthropoda	Arachnida	Trombidiformes	Bdellidae				BOLD:ACK1205
TO-5-30-07-2018_COI_2nd	COI-5P	Illumina MiSeq	360036	8	4	395	99.6394	Arthropoda	Arachnida	Trombidiformes	Tydeidae		Tydeus		BOLD:AAH3904
TO-5-30-07-2018_COI_2nd	COI-5P	Illumina MiSeq	360036	1	1	394	99.2405	Arthropoda	Arachnida	Trombidiformes	Tetranychidae	Tetranychinae	Oligonychus		BOLD:ADI3907
TO-5-30-07-2018_COI_2nd	COI-5P	Illumina MiSeq	360036	711	253	394.903	99.5901	Arthropoda	Arachnida	Sarcoptiformes	Oribatulidae		Phauloppia		BOLD:ACF9074
TO-5-30-07-2018_COI_2nd	COI-5P	Illumina MiSeq	360036	1	1	395	100	Arthropoda	Collembola	Symphypleona	Bourletiellidae				BOLD:AAB7913
TO-5-30-07-2018_COI_2nd	COI-5P	Illumina MiSeq	360036	5	4	404	99.6585	Arthropoda	Collembola	Symphypleona	Bourletiellidae		Bourletiella		BOLD:AAB7914
TO-5-30-07-2018_COI_2nd	COI-5P	Illumina MiSeq	360036	12	10	398.75	99.7481	Arthropoda	Collembola	Entomobryomorpha	Entomobryidae	Entomobryinae	Entomobrya	Entomobrya nicoleti, Entomobrya multifasciata, Entomobrya intermedia	BOLD:AAA7246
TO-5-30-07-2018_COI_2nd	COI-5P	Illumina MiSeq	360036	1	1	395	98.3914	Arthropoda	Arachnida	Trombidiformes	Triophtydeidae		Triophytydeus		BOLD:ACL5654
TO-5-30-07-2018_COI_2nd	COI-5P	Illumina MiSeq	360036	5	2	395	99.458	Arthropoda	Arachnida	Trombidiformes	Erythraeidae		Balaustium		BOLD:AAN6614
TO-5-30-07-2018_COI_2nd	COI-5P	Illumina MiSeq	360036	2	2	395	99.4937	Arthropoda	Collembola	Entomobryomorpha	Isotomidae		Isotoma	Isotoma viridis	BOLD:AAA5267
TO-5-30-07-2018_COI_2nd	COI-5P	Illumina MiSeq	360036	1	1	395	97.546	Arthropoda	Insecta	Coleoptera	Dermestidae	Megatominae	Trogoderma	Trogoderma yunnaeunsis	TAX:911261
TO-5-30-07-2018_COI_2nd	COI-5P	Illumina MiSeq	360036	1	1	395	99.2405	Arthropoda	Insecta	Lepidoptera	Erebidae	Lymantriinae	Lymantria	Lymantria dispar	BOLD:AAA2052
TO-5-30-07-2018_COI_2nd	COI-5P	Illumina MiSeq	360036	26	11	406.962	99.3857	Platyhelminthes	Rhabditophora	Tricladida	Geoplanidae	Rhynchodeminae	Rhynchodemus	Rhynchodemus sylvaticus	BOLD:ADF9762
TO-5-30-07-2018_COI_2nd	COI-5P	Illumina MiSeq	360036	719	305	395.063	99.2627	Tardigrada	Eutardigrada	Parachaela	Hypsibiidae		Ramazzottius	Ramazzottius aff. oberhaeuseri 7 DS-2018, Ramazzottius aff. oberhaeuseri 7	BOLD:ABU8533
TO-5-30-07-2018_COI_2nd	COI-5P	Illumina MiSeq	360036	1	1	395	97.5207	Mollusca	Gastropoda	Stylommatophora	Arionidae		Arion	Arion sp., Arion fasciatus, Arion fuscus, Arion silvaticus, Arion subfuscus	BOLD:AAC2849
TO-5-30-07-2018_COI_2nd	COI-5P	Illumina MiSeq	360036	6	3	405	99.7108	Annelida	Clitellata	Haplotaxida	Lumbricidae		Lumbricus	Lumbricus terrestris, Lumbricus terrestris L1	BOLD:AAA2505
TO-5-30-07-2018_COI_2nd	COI-5P	Illumina MiSeq	360036	19	8	398.947	99.616	Annelida	Clitellata	Haplotaxida	Lumbricidae		Lumbricus	Lumbricus terrestris, Lumbricus castaneus, Lumbricus rubellus, Lumbricus rubellus L2	BOLD:AAA7354
TO-5-30-07-2018_COI_2nd	COI-5P	Illumina MiSeq	360036	8	4	413	98.1516	Rotifera	Bdelloidea	Philodinida	Habrotrochidae		Habrotrocha	Habrotrocha ligula	BOLD:ACS5893
TO-5-30-07-2018_COI_2nd	COI-5P	Illumina MiSeq	360036	5	4	403.8	99.9512	Annelida	Clitellata	Haplotaxida	Lumbricidae		Lumbricus	Lumbricus terrestris	BOLD:ACF3025
TO-4-30-07-2018_COI_2nd	COI-5P	Illumina MiSeq	403888	2	2	410	98.5366	Proteobacteria	Alphaproteobacteria	Rickettsiales	Rickettsiaceae		Wolbachia	Wolbachia sp. Melanaspis mga_ASAMI094-05	TAX:375765
TO-4-30-07-2018_COI_2nd	COI-5P	Illumina MiSeq	403888	27	12	409.963	98.3102	Proteobacteria	Alphaproteobacteria	Rickettsiales					TAX:91391
TO-4-30-07-2018_COI_2nd	COI-5P	Illumina MiSeq	403888	1	1	410	98.0488	Arthropoda	Insecta	Coleoptera	Curculionidae	Entiminae	Phyllobius	Phyllobius oblongus	BOLD:ADL1072
TO-4-30-07-2018_COI_2nd	COI-5P	Illumina MiSeq	403888	33	12	400.909	98.1636	Arthropoda	Insecta	Diptera	Chaoboridae	Chaoborinae	Chaoborus	Chaoborus punctipennis	BOLD:AAG2647
TO-4-30-07-2018_COI_2nd	COI-5P	Illumina MiSeq	403888	3	3	405.333	99.1057	Arthropoda	Insecta	Diptera	Chironomidae	Orthocladiinae	Psectrocladius	Psectrocladius sordidellus	BOLD:AAL7382
TO-4-30-07-2018_COI_2nd	COI-5P	Illumina MiSeq	403888	62	35	395.726	98.5741	Arthropoda	Insecta	Diptera	Culicidae	Anophelinae	Anopheles	Anopheles punctipennis, Anopheles pseudopunctipennis, Anopheles perplexens	BOLD:AAC0584
TO-4-30-07-2018_COI_2nd	COI-5P	Illumina MiSeq	403888	1	1	395	100	Arthropoda	Insecta	Diptera	Chironomidae	Tanypodinae	Procladius	Procladius sp. 1ES	BOLD:AAG3920
TO-4-30-07-2018_COI_2nd	COI-5P	Illumina MiSeq	403888	799	271	395.427	99.3075	Arthropoda	Insecta	Lepidoptera	Sphingidae	Sphinginae	Lapara	Lapara bombycoides	BOLD:AAB1249
TO-4-30-07-2018_COI_2nd	COI-5P	Illumina MiSeq	403888	3	3	405	98.1085	Arthropoda	Insecta	Coleoptera	Pyrochroidae	Pyrochroinae	Dendroides	Dendroides canadensis	BOLD:AAG0758
TO-4-30-07-2018_COI_2nd	COI-5P	Illumina MiSeq	403888	27	8	396.074	99.8687	Arthropoda	Insecta	Psocodea	Peripsocidae		Peripsocus	Peripsocus madidus	BOLD:AAN8446
TO-4-30-07-2018_COI_2nd	COI-5P	Illumina MiSeq	403888	1	1	395	100	Arthropoda	Insecta	Diptera	Ceratopogonidae	Forcipomyiinae	Dasyhelea		BOLD:AAP6703
TO-4-30-07-2018_COI_2nd	COI-5P	Illumina MiSeq	403888	528	184	395.761	99.8093	Arthropoda	Insecta	Psocodea	Psocidae	Psocinae	Trichadenotecnum	Trichadenotecnum alexanderae complex	BOLD:ACE6318
TO-4-30-07-2018_COI_2nd	COI-5P	Illumina MiSeq	403888	1587	510	396.219	99.1003	Arthropoda	Insecta	Psocodea	Ectopsocidae		Ectopsocus	Ectopsocus meridionalis	BOLD:AAM8931
TO-4-30-07-2018_COI_2nd	COI-5P	Illumina MiSeq	403888	6	4	395	99.5359	Arthropoda	Insecta	Hymenoptera	Formicidae	Myrmicinae	Myrmica	Myrmica cf. rubra, Myrmica microrubra, Myrmica rubra, Myrmica punctiventris	BOLD:AAD0829
TO-4-30-07-2018_COI_2nd	COI-5P	Illumina MiSeq	403888	4	4	395	98.038	Arthropoda	Insecta	Psocodea	Amphipsocidae	Amphipsocinae	Polypsocus	Polypsocus corruptus	BOLD:AAM8933
TO-4-30-07-2018_COI_2nd	COI-5P	Illumina MiSeq	403888	2	2	395	98.8636	Arthropoda	Insecta	Diptera	Chironomidae	Chironominae			BOLD:ACA4844
TO-4-30-07-2018_COI_2nd	COI-5P	Illumina MiSeq	403888	4	4	394.75	98.9241	Arthropoda	Insecta	Hemiptera	Cicadellidae	Macropsinae	Macropsis	Macropsis basalis	BOLD:ACC9200
TO-4-30-07-2018_COI_2nd	COI-5P	Illumina MiSeq	403888	1	1	395	97.319	Arthropoda	Insecta	Diptera	Cecidomyiidae				BOLD:ABY8248
TO-4-30-07-2018_COI_2nd	COI-5P	Illumina MiSeq	403888	1	1	395	98.481	Arthropoda	Insecta	Hymenoptera	Ichneumonidae	Pimplinae	Zatypota	Zatypota cingulata	BOLD:AAW5215
TO-4-30-07-2018_COI_2nd	COI-5P	Illumina MiSeq	403888	5579	1623	395.695	99.3737	Arthropoda	Insecta	Diptera	Cecidomyiidae				BOLD:AAN5225
TO-4-30-07-2018_COI_2nd	COI-5P	Illumina MiSeq	403888	45	21	396.978	98.6568	Arthropoda	Insecta	Diptera	Cecidomyiidae				BOLD:AAN5220
TO-4-30-07-2018_COI_2nd	COI-5P	Illumina MiSeq	403888	117	46	395.111	99.0678	Arthropoda	Insecta	Psocodea	Psocidae	Amphigerontiinae	Amphigerontia	Amphigerontia contaminata	BOLD:AAH3232
TO-4-30-07-2018_COI_2nd	COI-5P	Illumina MiSeq	403888	162	58	395.506	97.854	Arthropoda	Insecta	Diptera	Culicidae	Culicinae	Coquillettidia	Coquillettidia perturbans	BOLD:AAI1618
TO-4-30-07-2018_COI_2nd	COI-5P	Illumina MiSeq	403888	323	119	396.043	99.7734	Arthropoda	Insecta	Diptera	Cecidomyiidae				BOLD:ACV3572
TO-4-30-07-2018_COI_2nd	COI-5P	Illumina MiSeq	403888	4179	1199	399.851	99.7973	Arthropoda	Insecta	Hymenoptera	Formicidae	Formicinae	Formica	Formica occulta, Formica fusca gr, Formica sp., Formica subsericea, Formica glacialis, Formica fusca, Formica fusca complex, Formica podzolica, Formica subaenescens	BOLD:AAA1468
TO-4-30-07-2018_COI_2nd	COI-5P	Illumina MiSeq	403888	347	123	397.159	99.8347	Arthropoda	Insecta	Hymenoptera	Vespidae	Eumeninae	Ancistrocerus		BOLD:AAC0845
TO-4-30-07-2018_COI_2nd	COI-5P	Illumina MiSeq	403888	4	3	402.5	99.7515	Arthropoda	Insecta	Hemiptera	Miridae	Mirinae	Trigonotylus	Trigonotylus sp., Trigonotylus caelestialium, Trigonotylus americanus, Trigonotylus psammaecolor, Trigonotylus pulchellus, Trigonotylus viridis, Trigonotylus ruficornis	BOLD:AAF9949
TO-4-30-07-2018_COI_2nd	COI-5P	Illumina MiSeq	403888	713	259	396.011	98.8559	Arthropoda	Insecta	Diptera	Chironomidae	Tanypodinae			BOLD:AAP5113
TO-4-30-07-2018_COI_2nd	COI-5P	Illumina MiSeq	403888	3045	947	395.893	99.5254	Arthropoda	Insecta	Coleoptera	Cantharidae	Cantharinae	Rhagonycha	Rhagonycha fulva, Rhagonycha sp. O10	BOLD:AAL1297
TO-4-30-07-2018_COI_2nd	COI-5P	Illumina MiSeq	403888	3	3	394.333	98.9121	Arthropoda	Insecta	Diptera	Chironomidae	Tanypodinae			BOLD:AAM6293
TO-4-30-07-2018_COI_2nd	COI-5P	Illumina MiSeq	403888	753	263	395.665	99.4143	Arthropoda	Insecta	Lepidoptera	Autostichidae	Oegoconiinae	Oegoconia	Oegoconia quadripuncta, Oegoconia deauratella	BOLD:AAB8271
TO-4-30-07-2018_COI_2nd	COI-5P	Illumina MiSeq	403888	47	18	395.553	99.6132	Arthropoda	Insecta	Hemiptera	Aphididae	Lachninae	Essigella	Essigella californica, Essigella sp. A rgf-2008	BOLD:AAI4968
TO-4-30-07-2018_COI_2nd	COI-5P	Illumina MiSeq	403888	22	13	396.318	98.8192	Arthropoda	Insecta	Psocodea	Lepidopsocidae	Lepidopsocinae	Echmepteryx	Echmepteryx hageni	BOLD:AAP4625
TO-4-30-07-2018_COI_2nd	COI-5P	Illumina MiSeq	403888	19	16	397.368	99.3878	Arthropoda	Insecta	Diptera	Cecidomyiidae				BOLD:ACO4990
TO-4-30-07-2018_COI_2nd	COI-5P	Illumina MiSeq	403888	57	28	396.228	97.8045	Arthropoda	Insecta	Diptera	Cecidomyiidae				BOLD:AAN5235
TO-4-30-07-2018_COI_2nd	COI-5P	Illumina MiSeq	403888	1	1	395	100	Arthropoda	Insecta	Hymenoptera	Braconidae	Brachistinae	Taphaeus		BOLD:AAU8201
TO-4-30-07-2018_COI_2nd	COI-5P	Illumina MiSeq	403888	3	1	410	97.0732	Arthropoda	Insecta	Diptera	Chironomidae	Tanypodinae			BOLD:ACY9530
TO-4-30-07-2018_COI_2nd	COI-5P	Illumina MiSeq	403888	126	33	380.635	99.3727	Arthropoda	Insecta	Hymenoptera	Platygastridae	Scelioninae	Aradophagus, Telenomus, Axea, Baeus, Calliscelio	Calliscelio rubriclavus, Axea sp. OSUC 420745, Baeus sp. OSUC 627836, Telenomus podisi, Aradophagus sp. OSUC 627833	BOLD:AAG7891
TO-4-30-07-2018_COI_2nd	COI-5P	Illumina MiSeq	403888	1	1	410	97.561	Arthropoda	Insecta	Diptera	Cecidomyiidae				BOLD:ACO5151
TO-4-30-07-2018_COI_2nd	COI-5P	Illumina MiSeq	403888	48	45	395.812	97.9724	Arthropoda	Insecta	Diptera	Cecidomyiidae				BOLD:ACO5153
TO-4-30-07-2018_COI_2nd	COI-5P	Illumina MiSeq	403888	247	85	395.862	99.5503	Arthropoda	Insecta	Diptera	Psychodidae	Psychodinae	Clogmia	Clogmia albipunctata	BOLD:AAE5173
TO-4-30-07-2018_COI_2nd	COI-5P	Illumina MiSeq	403888	278	112	395.709	99.7168	Arthropoda	Insecta	Diptera	Cecidomyiidae				BOLD:ACJ1357
TO-4-30-07-2018_COI_2nd	COI-5P	Illumina MiSeq	403888	12	8	395	97.8692	Arthropoda	Insecta	Psocodea	Psocidae	Psocinae	Ptycta	Ptycta polluta	BOLD:ACD2226
TO-4-30-07-2018_COI_2nd	COI-5P	Illumina MiSeq	403888	483	195	396.269	98.9636	Arthropoda	Insecta	Trichoptera	Hydropsychidae	Hydropsychinae	Hydropsyche	Hydropsyche bronta	BOLD:AAA3450
TO-4-30-07-2018_COI_2nd	COI-5P	Illumina MiSeq	403888	86	33	399.093	98.1437	Arthropoda	Insecta	Diptera	Chironomidae	Chironominae	Tanytarsus		BOLD:ABA6490
TO-4-30-07-2018_COI_2nd	COI-5P	Illumina MiSeq	403888	22871	4560	395.831	98.7646	Arthropoda	Insecta	Diptera	Cecidomyiidae				BOLD:ACA6930
TO-4-30-07-2018_COI_2nd	COI-5P	Illumina MiSeq	403888	311	142	396.238	99.0248	Arthropoda	Insecta	Diptera	Cecidomyiidae				BOLD:AAN5205
TO-4-30-07-2018_COI_2nd	COI-5P	Illumina MiSeq	403888	187	44	407.866	97.263	Arthropoda	Insecta	Diptera	Chironomidae	Tanypodinae			BOLD:ACZ0131
TO-4-30-07-2018_COI_2nd	COI-5P	Illumina MiSeq	403888	21828	4461	403.899	98.6186	Arthropoda	Insecta	Ephemeroptera	Baetidae	Baetinae	Cloeon	Cloeon dipterum	BOLD:AAM7076
TO-4-30-07-2018_COI_2nd	COI-5P	Illumina MiSeq	403888	1	1	395	98.481	Arthropoda	Insecta	Coleoptera	Cleridae	Clerinae	Placopterus	Placopterus thoracicus	BOLD:AAP8584
TO-4-30-07-2018_COI_2nd	COI-5P	Illumina MiSeq	403888	1	1	393	99.2366	Arthropoda	Insecta	Coleoptera	Elateridae	Elaterinae	Ampedus	Ampedus cordatus, Ampedus occidentalis, Ampedus phelpsi, Ampedus apicatus	BOLD:AAQ0075
TO-4-30-07-2018_COI_2nd	COI-5P	Illumina MiSeq	403888	63	28	394.889	98.9478	Arthropoda	Insecta	Trichoptera	Hydropsychidae	Smicrideinae	Smicridea	Smicridea turrialbana	BOLD:ADX4802
TO-4-30-07-2018_COI_2nd	COI-5P	Illumina MiSeq	403888	1	1	410	99.0244	Arthropoda	Insecta	Diptera	Cecidomyiidae				BOLD:ACU5629
TO-4-30-07-2018_COI_2nd	COI-5P	Illumina MiSeq	403888	17	11	394.941	99.7915	Arthropoda	Insecta	Diptera	Phoridae	Phorinae	Conicera	Conicera dauci	BOLD:AAN8685
TO-4-30-07-2018_COI_2nd	COI-5P	Illumina MiSeq	403888	292	123	395.562	99.1953	Arthropoda	Insecta	Diptera	Culicidae	Anophelinae	Anopheles	Anopheles quadrimaculatus, Anopheles atropos, Anopheles quadrimaculatus A, Anopheles quadrimaculatus A Orlando	BOLD:AAC2281
TO-4-30-07-2018_COI_2nd	COI-5P	Illumina MiSeq	403888	2242	713	395.047	99.3636	Arthropoda	Insecta	Diptera	Cecidomyiidae				BOLD:ACB3101
TO-4-30-07-2018_COI_2nd	COI-5P	Illumina MiSeq	403888	95	45	395.589	99.7263	Arthropoda	Insecta	Diptera	Cecidomyiidae				BOLD:ABA0849
TO-4-30-07-2018_COI_2nd	COI-5P	Illumina MiSeq	403888	2	2	395	99.1139	Arthropoda	Insecta	Diptera	Chironomidae	Chironominae	Cladotanytarsus		BOLD:AAI4123
TO-4-30-07-2018_COI_2nd	COI-5P	Illumina MiSeq	403888	1199	248	395.827	97.4142	Arthropoda	Insecta	Diptera	Cecidomyiidae				BOLD:AAG8269
TO-4-30-07-2018_COI_2nd	COI-5P	Illumina MiSeq	403888	81	26	395.679	98.6135	Arthropoda	Insecta	Diptera	Phoridae	Phorinae	Conicera	Conicera dauci	BOLD:AAJ7212
TO-4-30-07-2018_COI_2nd	COI-5P	Illumina MiSeq	403888	105	37	396.829	99.6142	Arthropoda	Insecta	Lepidoptera	Erebidae	Arctiinae	Halysidota	Halysidota tessellaris	BOLD:AAA3425
TO-4-30-07-2018_COI_2nd	COI-5P	Illumina MiSeq	403888	348	136	396.014	99.7817	Arthropoda	Insecta	Diptera	Chironomidae	Chironominae			BOLD:ABV1455
TO-4-30-07-2018_COI_2nd	COI-5P	Illumina MiSeq	403888	2	1	395	100	Arthropoda	Insecta	Diptera	Asilidae	Dioctriinae	Dioctria, Eudioctria	Dioctria hyalipennis, Dioctria baumhaueri, Eudioctria propinqua	BOLD:AAH2293
TO-4-30-07-2018_COI_2nd	COI-5P	Illumina MiSeq	403888	3	2	404	98.9341	Arthropoda	Insecta	Thysanoptera	Thripidae	Thripinae	Limothrips	Limothrips denticornis	BOLD:ACF7004
TO-4-30-07-2018_COI_2nd	COI-5P	Illumina MiSeq	403888	62	27	394.952	98.9015	Arthropoda	Insecta	Diptera	Chironomidae	Chironominae	Chironomus	Chironomus sp. NO4627, Chironomus decorus, Chironomus sp. BOLDAAP2996, Chironomus sp., Chironomus sp. NO4616, Chironomus sp. NO4618, Chironomus sp. NO4628, Chironomus decorus group sp. 2 IP2013, Chironomus sp. NO4625, Chironomus cf. decorus, Chironomus quinnitukqut, Chironomus sp. NO4617, Chironomus decorus gr., Chironomus cf. decorus 2g	BOLD:AAB7030
TO-4-30-07-2018_COI_2nd	COI-5P	Illumina MiSeq	403888	3	3	395	98.903	Arthropoda	Insecta	Diptera	Culicidae	Culicinae	Ochlerotatus, Aedes	Aedes provocans, Ochlerotatus provocans	BOLD:AAD4355
TO-4-30-07-2018_COI_2nd	COI-5P	Illumina MiSeq	403888	1	1	395	99.7468	Arthropoda	Insecta	Diptera	Phoridae	Metopininae	Megaselia		BOLD:AAG3323
TO-4-30-07-2018_COI_2nd	COI-5P	Illumina MiSeq	403888	973	321	395.601	99.7623	Arthropoda	Insecta	Diptera	Muscidae	Phaoniinae	Phaonia	Phaonia tuguriorum	BOLD:AAL2750
TO-4-30-07-2018_COI_2nd	COI-5P	Illumina MiSeq	403888	462	186	397.626	99.7442	Arthropoda	Insecta	Diptera	Cecidomyiidae				BOLD:ACI3999
TO-4-30-07-2018_COI_2nd	COI-5P	Illumina MiSeq	403888	302	125	395.613	98.7979	Arthropoda	Insecta	Coleoptera	Cerambycidae	Lamiinae	Lepturges	Lepturges angulatus	BOLD:ABW6155
TO-4-30-07-2018_COI_2nd	COI-5P	Illumina MiSeq	403888	6626	1550	395.426	97.8407	Arthropoda	Insecta	Coleoptera	Cerambycidae	Lamiinae	Sternidius		BOLD:ABW6150
TO-4-30-07-2018_COI_2nd	COI-5P	Illumina MiSeq	403888	425	151	396.993	99.561	Arthropoda	Insecta	Diptera	Culicidae	Culicinae	Ochlerotatus, Aedes	Aedes excrucians, Aedes riparius, Aedes stimulans, Aedes euedes, Aedes cantans, Ochlerotatus stimulans, Aedes annulipes, Ochlerotatus cantans, Aedes flavescens, Aedes fitchii, Ochlerotatus annulipes, Ochlerotatus excrucians	BOLD:AAB1098
TO-4-30-07-2018_COI_2nd	COI-5P	Illumina MiSeq	403888	1	1	380	97.3684	Arthropoda	Insecta	Hymenoptera	Platygastridae	Scelioninae	Telenomus		BOLD:ACB0797
TO-4-30-07-2018_COI_2nd	COI-5P	Illumina MiSeq	403888	54	24	397.778	99.7081	Arthropoda	Insecta	Hymenoptera	Diprionidae	Diprioninae	Diprion	Diprion similis	BOLD:AAF4878
TO-4-30-07-2018_COI_2nd	COI-5P	Illumina MiSeq	403888	1	1	410	98.7805	Arthropoda	Insecta	Coleoptera	Cleridae	Tillinae	Cymatodera		BOLD:ABA6328
TO-4-30-07-2018_COI_2nd	COI-5P	Illumina MiSeq	403888	7	3	395	99.8553	Arthropoda	Insecta	Lepidoptera	Geometridae	Ennominae	Macaria	Macaria bicolorata, Macaria masquerata, Macaria bisignata	BOLD:AAA3983
TO-4-30-07-2018_COI_2nd	COI-5P	Illumina MiSeq	403888	1	1	410	98.7805	Arthropoda	Insecta	Coleoptera	Latridiidae	Corticariinae	Melanophthalma		BOLD:AAU6965
TO-4-30-07-2018_COI_2nd	COI-5P	Illumina MiSeq	403888	110	47	405.6	99.5926	Arthropoda	Insecta	Hemiptera	Adelgidae		Pineus	Pineus strobi	BOLD:AAC2265
TO-4-30-07-2018_COI_2nd	COI-5P	Illumina MiSeq	403888	1654	516	396.314	98.3348	Arthropoda	Insecta	Diptera	Chironomidae	Tanypodinae			BOLD:AAP8999
TO-4-30-07-2018_COI_2nd	COI-5P	Illumina MiSeq	403888	1	1	395	98.7342	Arthropoda	Insecta	Hemiptera	Cicadellidae	Macropsinae	Macropsis	Macropsis bifasciata	BOLD:ACL5417
TO-4-30-07-2018_COI_2nd	COI-5P	Illumina MiSeq	403888	1	1	395	98.481	Arthropoda	Insecta	Coleoptera	Chrysomelidae	Galerucinae	Crepidodera	Crepidodera populivora	BOLD:AAP7062
TO-4-30-07-2018_COI_2nd	COI-5P	Illumina MiSeq	403888	74	28	395.635	99.8019	Arthropoda	Insecta	Hemiptera	Cicadellidae	Typhlocybinae	Empoasca	Empoasca coccinea	BOLD:ABA5764
TO-4-30-07-2018_COI_2nd	COI-5P	Illumina MiSeq	403888	2	2	395	99.7468	Arthropoda	Insecta	Coleoptera	Cleridae	Korynetinae	Madoniella	Madoniella dislocata	BOLD:ACF6496
TO-4-30-07-2018_COI_2nd	COI-5P	Illumina MiSeq	403888	40	17	397.625	99.8688	Arthropoda	Insecta	Diptera	Culicidae	Culicinae	Coquillettidia	Coquillettidia perturbans, Coquillettidia perturbans 2	BOLD:AAB2539
TO-4-30-07-2018_COI_2nd	COI-5P	Illumina MiSeq	403888	2	2	395	99.1049	Arthropoda	Insecta	Coleoptera	Cerambycidae	Lamiinae	Graphisurus	Graphisurus fasciatus	BOLD:AAD6547
TO-4-30-07-2018_COI_2nd	COI-5P	Illumina MiSeq	403888	2128	569	397.934	97.869	Arthropoda	Insecta	Diptera	Cecidomyiidae				BOLD:ACM5699
TO-4-30-07-2018_COI_2nd	COI-5P	Illumina MiSeq	403888	1	1	395	98.2278	Arthropoda	Insecta	Diptera	Chironomidae	Orthocladiinae	Orthocladius	Orthocladius carlatus	BOLD:AAG1000
TO-4-30-07-2018_COI_2nd	COI-5P	Illumina MiSeq	403888	4	3	394.25	99.8101	Arthropoda	Insecta	Coleoptera	Curculionidae	Entiminae	Polydrusus	Polydrusus impressifrons	BOLD:AAO4332
TO-4-30-07-2018_COI_2nd	COI-5P	Illumina MiSeq	403888	163	74	396.374	99.7891	Arthropoda	Insecta	Hymenoptera	Formicidae	Formicinae	Lasius	Lasius alienus	BOLD:AAA9047
TO-4-30-07-2018_COI_2nd	COI-5P	Illumina MiSeq	403888	1	1	395	98.7342	Arthropoda	Insecta	Hemiptera	Cicadellidae	Deltocephalinae	Scaphoideus	Scaphoideus curvatus	BOLD:ADG6409
TO-4-30-07-2018_COI_2nd	COI-5P	Illumina MiSeq	403888	139	44	395.518	99.8636	Arthropoda	Insecta	Diptera	Chironomidae	Chironominae	Cladopelma	Cladopelma sp., Cladopelma viridulum	BOLD:ACL4244
TO-4-30-07-2018_COI_2nd	COI-5P	Illumina MiSeq	403888	2	2	395	98.2278	Arthropoda	Insecta	Coleoptera	Cleridae	Tillinae	Cymatodera	Cymatodera inornata	BOLD:ABY0555
TO-4-30-07-2018_COI_2nd	COI-5P	Illumina MiSeq	403888	10	8	401	99.8002	Arthropoda	Insecta	Diptera	Chironomidae	Orthocladiinae	Smittia	Smittia sp. 8ES	BOLD:ACP4736
TO-4-30-07-2018_COI_2nd	COI-5P	Illumina MiSeq	403888	43	21	397.302	99.8002	Arthropoda	Insecta	Diptera	Cecidomyiidae				BOLD:ACJ0207
TO-4-30-07-2018_COI_2nd	COI-5P	Illumina MiSeq	403888	854	291	396.559	99.5703	Arthropoda	Insecta	Coleoptera	Cerambycidae	Cerambycinae	Neoclytus	Neoclytus a. acuminatus, Neoclytus acuminatus	BOLD:AAE1629
TO-4-30-07-2018_COI_2nd	COI-5P	Illumina MiSeq	403888	1	1	395	97.4684	Arthropoda	Insecta	Coleoptera	Staphylinidae	Aleocharinae	Amischa	Amischa analis, Amischa bifoveolata, Amischa nigrofusca	BOLD:ABA5313
TO-4-30-07-2018_COI_2nd	COI-5P	Illumina MiSeq	403888	10	5	409.9	99.9268								BOLD:ADY5706
TO-4-30-07-2018_COI_2nd	COI-5P	Illumina MiSeq	403888	343	108	395.694	97.6298	Arthropoda	Insecta	Diptera	Chironomidae	Chironominae, Tanypodinae	Ablabesmyia	Ablabesmyia mallochi	BOLD:AAP3003
TO-4-30-07-2018_COI_2nd	COI-5P	Illumina MiSeq	403888	180	66	396.028	99.0354	Arthropoda	Insecta	Diptera	Chironomidae	Tanypodinae	Ablabesmyia	Ablabesmyia illinoensis, Ablabesmyia sp. 1ES, Ablabesmyia phatta	BOLD:ACE6563
TO-4-30-07-2018_COI_2nd	COI-5P	Illumina MiSeq	403888	45	41	394.933	97.4007	Arthropoda	Insecta	Diptera	Cecidomyiidae				BOLD:ACC8498
TO-4-30-07-2018_COI_2nd	COI-5P	Illumina MiSeq	403888	54	17	394.963	98.542	Arthropoda	Insecta	Diptera	Muscidae	Phaoniinae	Phaonia		BOLD:ACR2310
TO-4-30-07-2018_COI_2nd	COI-5P	Illumina MiSeq	403888	24	13	399.333	99.3024	Arthropoda	Insecta	Psocodea	Peripsocidae		Peripsocus	Peripsocus subfasciatus, Peripsocus cf. alboguttatus	BOLD:AAN8450
TO-4-30-07-2018_COI_2nd	COI-5P	Illumina MiSeq	403888	37	21	400.378	97.4151	Arthropoda	Insecta	Diptera	Cecidomyiidae				BOLD:ADI0238
TO-4-30-07-2018_COI_2nd	COI-5P	Illumina MiSeq	403888	20	9	409.95	98.941	Heterokontophyta	Oomycota	Albuginales	Albuginaceae		Wilsoniana	Wilsoniana bliti	BOLD:ADQ7606
TO-4-30-07-2018_COI_2nd	COI-5P	Illumina MiSeq	403888	1	1	410	99.2683	Heterokontophyta	Oomycota	Peronosporales	Peronosporaceae		Peronospora	Peronospora sp. 1 HV	BOLD:ACP1563
TO-4-30-07-2018_COI_2nd	COI-5P	Illumina MiSeq	403888	4	3	410	99.8674	Heterokontophyta	Oomycota						BOLD:ACS2465
TO-4-30-07-2018_COI_2nd	COI-5P	Illumina MiSeq	403888	5	4	407	99.7542	Heterokontophyta	Oomycota	Peronosporales	Peronosporaceae		Peronospora	Peronospora manshurica	BOLD:ACP1739
TO-4-30-07-2018_COI_2nd	COI-5P	Illumina MiSeq	403888	9	2	410	99.9729	Heterokontophyta	Oomycota	Peronosporales	Peronosporaceae		Peronospora	Peronospora rubi, Peronospora sanguisorbae, Peronospora potentillae-reptantis, Peronospora sparsa, Peronospora potentillaeanserinae	BOLD:ACP1738
TO-4-30-07-2018_COI_2nd	COI-5P	Illumina MiSeq	403888	7	4	406.571	99.9303	Heterokontophyta	Oomycota	Peronosporales	Peronosporaceae		Peronospora	Peronospora sp. 3 HV	BOLD:ACP0574
TO-4-30-07-2018_COI_2nd	COI-5P	Illumina MiSeq	403888	6	4	407.5	99.9187	Heterokontophyta	Oomycota	Peronosporales	Peronosporaceae		Peronospora	Peronospora romanica, Peronospora medicaginis-orbicularis, Peronospora aestivalis	BOLD:ACP0446
TO-4-30-07-2018_COI_2nd	COI-5P	Illumina MiSeq	403888	8221	2237	405.369	99.7833	Arthropoda	Insecta	Coleoptera	Curculionidae	Scolytinae	Anisandrus	Anisandrus maiche	BOLD:ABW4612
TO-4-30-07-2018_COI_2nd	COI-5P	Illumina MiSeq	403888	1	1	410	98.5366	Arthropoda	Insecta	Diptera	Ceratopogonidae	Ceratopogoninae	Culicoides	Culicoides sp. F HB-2016	TAX:919729
TO-4-30-07-2018_COI_2nd	COI-5P	Illumina MiSeq	403888	12	7	394.667	99.7678	Arthropoda	Insecta	Diptera	Ceratopogonidae	Ceratopogoninae	Culicoides	Culicoides obsoletus	TAX:79449
TO-4-30-07-2018_COI_2nd	COI-5P	Illumina MiSeq	403888	1	1	410	99.7561	Arthropoda	Collembola	Entomobryomorpha	Entomobryidae	Entomobryinae	Entomobrya		BOLD:ADH9851
TO-4-30-07-2018_COI_2nd	COI-5P	Illumina MiSeq	403888	24	10	395	99.8216	Arthropoda	Arachnida	Araneae	Linyphiidae		Grammonota	Grammonota angusta	BOLD:ACM2964
TO-4-30-07-2018_COI_2nd	COI-5P	Illumina MiSeq	403888	1	1	407	99.0172	Arthropoda	Arachnida	Mesostigmata	Phytoseiidae				BOLD:ACI5481
TO-4-30-07-2018_COI_2nd	COI-5P	Illumina MiSeq	403888	11	6	410	99.8004	Arthropoda	Arachnida	Trombidiformes	Tenuipalpidae		Pentamerismus	Pentamerismus judiciarius	BOLD:ADI1971
TO-4-30-07-2018_COI_2nd	COI-5P	Illumina MiSeq	403888	69	33	397.725	98.8033	Arthropoda	Arachnida	Trombidiformes	Tydeidae				BOLD:ACY3441
TO-4-30-07-2018_COI_2nd	COI-5P	Illumina MiSeq	403888	54	22	398.852	99.5719	Arthropoda	Arachnida	Trombidiformes	Tarsonemidae				BOLD:ACX9836
TO-4-30-07-2018_COI_2nd	COI-5P	Illumina MiSeq	403888	298	120	395.362	99.0596	Arthropoda	Arachnida	Trombidiformes	Anystidae				BOLD:ABW5642
TO-4-30-07-2018_COI_2nd	COI-5P	Illumina MiSeq	403888	7	6	407.429	98.8805	Arthropoda	Arachnida	Araneae	Thomisidae		Bassaniana	Bassaniana utahensis	BOLD:AAF0365
TO-4-30-07-2018_COI_2nd	COI-5P	Illumina MiSeq	403888	242	77	395.45	99.8156	Arthropoda	Arachnida	Araneae	Theridiidae		Theridion	Theridion murarium	BOLD:AAC6350
TO-4-30-07-2018_COI_2nd	COI-5P	Illumina MiSeq	403888	188	68	395.335	99.7914	Arthropoda	Arachnida	Trombidiformes	Tarsonemidae				BOLD:ACZ4880
TO-4-30-07-2018_COI_2nd	COI-5P	Illumina MiSeq	403888	17	3	409.882	97.2884	Arthropoda	Arachnida	Trombidiformes	Tenuipalpidae		Brevipalpus		BOLD:ADI1767
TO-4-30-07-2018_COI_2nd	COI-5P	Illumina MiSeq	403888	2	2	395	99.3671	Arthropoda	Arachnida	Sarcoptiformes	Oribatulidae		Phauloppia		BOLD:ACF9074
TO-4-30-07-2018_COI_2nd	COI-5P	Illumina MiSeq	403888	2995	1111	406.401	99.5474	Arthropoda	Collembola	Entomobryomorpha	Entomobryidae	Lepidocyrtinae, Seirinae, Entomobryinae	Lepidosira, Willowsia, Entomobrya	Lepidosira sp., Entomobrya multifasciata, Willowsia nigromaculata	BOLD:AAA7242
TO-4-30-07-2018_COI_2nd	COI-5P	Illumina MiSeq	403888	8	5	394.875	97.6582	Arthropoda	Arachnida	Mesostigmata	Phytoseiidae				BOLD:ACP8004
TO-4-30-07-2018_COI_2nd	COI-5P	Illumina MiSeq	403888	1678	413	395.48	97.6177	Arthropoda	Arachnida	Trombidiformes	Tarsonemidae				BOLD:ACZ0238
TO-4-30-07-2018_COI_2nd	COI-5P	Illumina MiSeq	403888	233	84	398.511	99.3598	Arthropoda	Arachnida	Araneae	Theridiidae		Achaearanea, Parasteatoda	Parasteatoda tepidariorum, Parasteatoda simulans	BOLD:AAC0175
TO-4-30-07-2018_COI_2nd	COI-5P	Illumina MiSeq	403888	13	5	398.462	98.8596	Arthropoda	Arachnida	Mesostigmata	Phytoseiidae				BOLD:ACM3137
TO-4-30-07-2018_COI_2nd	COI-5P	Illumina MiSeq	403888	46	19	395.935	99.7996	Arthropoda	Arachnida	Mesostigmata	Phytoseiidae	Amblyseiinae	Arrenoseius	Arrenoseius sp. JCS07	BOLD:ACC1906
TO-4-30-07-2018_COI_2nd	COI-5P	Illumina MiSeq	403888	3465	1050	398.206	99.7739	Arthropoda	Arachnida	Araneae	Araneidae		Araneus	Araneus saevus, Araneus diadematus	BOLD:AAA4125
TO-4-30-07-2018_COI_2nd	COI-5P	Illumina MiSeq	403888	46	19	394.935	99.0368	Arthropoda	Arachnida	Trombidiformes	Eriophyidae		Aceria	Aceria tosichella	BOLD:ACI0835
TO-4-30-07-2018_COI_2nd	COI-5P	Illumina MiSeq	403888	154	47	406.597	97.7083	Arthropoda	Arachnida	Trombidiformes	Tarsonemidae				BOLD:ACY2915
TO-4-30-07-2018_COI_2nd	COI-5P	Illumina MiSeq	403888	9	4	412.889	98.1064	Rotifera	Bdelloidea	Philodinida	Habrotrochidae		Habrotrocha	Habrotrocha ligula	BOLD:ACS5893
GT-2-03-07-2018_COI_2nd	COI-5P	Illumina MiSeq	391248	17	10	410	99.1083	Proteobacteria	Alphaproteobacteria	Rickettsiales	Rickettsiaceae		Wolbachia	Wolbachia sp. Hymenoptera_ASGLE881-10	TAX:375855
GT-2-03-07-2018_COI_2nd	COI-5P	Illumina MiSeq	391248	10	6	409.9	99.9024	Proteobacteria	Alphaproteobacteria	Rickettsiales	Rickettsiaceae		Wolbachia	Wolbachia sp. Hymenoptera_ASGLE1705-10	TAX:375847
GT-2-03-07-2018_COI_2nd	COI-5P	Illumina MiSeq	391248	1	1	409	99.2665	Proteobacteria	Alphaproteobacteria	Rickettsiales	Rickettsiaceae		Wolbachia	Wolbachia sp. Cerapachys L_MG10_ASANV569-09	TAX:375809
GT-2-03-07-2018_COI_2nd	COI-5P	Illumina MiSeq	391248	14	5	409.929	98.153	Proteobacteria	Alphaproteobacteria	Rickettsiales	Rickettsiaceae		Wolbachia	Wolbachia sp. Melanaspis mga_ASAMI094-05	TAX:375765
GT-2-03-07-2018_COI_2nd	COI-5P	Illumina MiSeq	391248	1	1	410	100	Proteobacteria	Alphaproteobacteria	Rickettsiales	Rickettsiaceae		Rickettsia	Rickettsia felis	TAX:178670
GT-2-03-07-2018_COI_2nd	COI-5P	Illumina MiSeq	391248	5	3	409.8	99.3168	Proteobacteria	Alphaproteobacteria	Rickettsiales	Rickettsiaceae		Wolbachia	Wolbachia sp. Pheidole nebulosa_ASLAM107-08	TAX:375763
GT-2-03-07-2018_COI_2nd	COI-5P	Illumina MiSeq	391248	4	4	406.25	98.7212	Proteobacteria	Alphaproteobacteria	Rickettsiales					TAX:91391
GT-2-03-07-2018_COI_2nd	COI-5P	Illumina MiSeq	391248	2	1	395	97.4684	Arthropoda	Insecta	Diptera	Cecidomyiidae				BOLD:ABV0475
GT-2-03-07-2018_COI_2nd	COI-5P	Illumina MiSeq	391248	3	3	395.333	97.2152	Arthropoda	Insecta	Lepidoptera	Erebidae	Lymantriinae	Lymantria	Lymantria albescens, Lymantria umbrosa, Lymantria lunata, Lymantria dispar, Lymantria sp. AN-2017, Lymantria schaeferi	BOLD:AAA2052
GT-2-03-07-2018_COI_2nd	COI-5P	Illumina MiSeq	391248	20	11	401.55	99.5287	Arthropoda	Insecta	Diptera	Chloropidae	Oscinellinae	Liohippelates	Liohippelates bishoppi	BOLD:ABV0266
GT-2-03-07-2018_COI_2nd	COI-5P	Illumina MiSeq	391248	29786	5271	395.762	99.8281	Arthropoda	Insecta	Diptera	Cecidomyiidae				BOLD:ACV5343
GT-2-03-07-2018_COI_2nd	COI-5P	Illumina MiSeq	391248	1	1	410	97.0732	Arthropoda	Insecta	Hemiptera	Aphididae	Anoeciinae	Anoecia		BOLD:AAH0879
GT-2-03-07-2018_COI_2nd	COI-5P	Illumina MiSeq	391248	2	2	395	99.7449	Arthropoda	Insecta	Diptera	Muscidae	Phaoniinae	Helina	Helina evecta, Helina depuncta	BOLD:AAG1711
GT-2-03-07-2018_COI_2nd	COI-5P	Illumina MiSeq	391248	328	126	396.326	99.8072	Arthropoda	Insecta	Diptera	Chironomidae	Chironominae	Cladotanytarsus		BOLD:AAI4123
GT-2-03-07-2018_COI_2nd	COI-5P	Illumina MiSeq	391248	2	2	396	97.2192	Arthropoda	Insecta	Hymenoptera	Eulophidae	Tetrastichinae	Melittobia	Melittobia digitata	BOLD:ADV0815
GT-2-03-07-2018_COI_2nd	COI-5P	Illumina MiSeq	391248	2	2	395	99.4937	Arthropoda	Insecta	Coleoptera	Staphylinidae	Aleocharinae	Hylota, Dexiogyia	Hylota ochracea, Dexiogyia forticornis	BOLD:ABW9176
GT-2-03-07-2018_COI_2nd	COI-5P	Illumina MiSeq	391248	1	1	395	99.7468	Arthropoda	Insecta	Hemiptera	Pentatomidae	Pentatominae	Brochymena	Brochymena quadripustulata, Brochymena chelonoides	BOLD:AAD9964
GT-2-03-07-2018_COI_2nd	COI-5P	Illumina MiSeq	391248	1284	422	395.576	99.7802	Arthropoda	Insecta	Diptera	Chironomidae	Orthocladiinae	Smittia	Smittia sp. 14ES, Smittia leucopogon	BOLD:ACW5117
GT-2-03-07-2018_COI_2nd	COI-5P	Illumina MiSeq	391248	1	1	449	100	Arthropoda	Insecta	Psocodea	Caeciliusidae	Caeciliusinae	Valenzuela		BOLD:AAM8930
GT-2-03-07-2018_COI_2nd	COI-5P	Illumina MiSeq	391248	1	1	395	99.2405	Arthropoda	Insecta	Psocodea	Ectopsocidae		Ectopsocus	Ectopsocus meridionalis	BOLD:AAM8931
GT-2-03-07-2018_COI_2nd	COI-5P	Illumina MiSeq	391248	1	1	395	98.2278	Arthropoda	Insecta	Psocodea	Amphipsocidae	Amphipsocinae	Polypsocus	Polypsocus corruptus	BOLD:AAM8933
GT-2-03-07-2018_COI_2nd	COI-5P	Illumina MiSeq	391248	28	9	409.107	99.5851	Arthropoda	Insecta	Diptera	Cecidomyiidae	Cecidomyiinae	Obolodiplosis	Obolodiplosis robiniae	BOLD:ACO9914
GT-2-03-07-2018_COI_2nd	COI-5P	Illumina MiSeq	391248	806	303	397.588	99.7851	Arthropoda	Insecta	Diptera	Cecidomyiidae				BOLD:ADE8541
GT-2-03-07-2018_COI_2nd	COI-5P	Illumina MiSeq	391248	21	9	396.381	99.8092	Arthropoda	Insecta	Diptera	Chironomidae	Chironominae			BOLD:AAU4880
GT-2-03-07-2018_COI_2nd	COI-5P	Illumina MiSeq	391248	1	1	395	100	Arthropoda	Insecta	Diptera	Cecidomyiidae				BOLD:AAN5242
GT-2-03-07-2018_COI_2nd	COI-5P	Illumina MiSeq	391248	4	3	394.75	98.7047	Arthropoda	Insecta	Coleoptera	Ptinidae				BOLD:ADW1728
GT-2-03-07-2018_COI_2nd	COI-5P	Illumina MiSeq	391248	378	135	395.492	99.2903	Arthropoda	Insecta	Psocodea	Psocidae	Psocinae	Loensia		BOLD:AAP4633
GT-2-03-07-2018_COI_2nd	COI-5P	Illumina MiSeq	391248	16	11	397.688	99.3553	Arthropoda	Insecta	Lepidoptera	Noctuidae	Noctuinae	Spaelotis	Spaelotis clandestina, Spaelotis quadricava, Spaelotis velicava, Spaelotis bicava, Spaelotis havilae, Spaelotis unicava, Spaelotis suecica	BOLD:ABZ2365
GT-2-03-07-2018_COI_2nd	COI-5P	Illumina MiSeq	391248	173	83	394.96	99.0539	Arthropoda	Insecta	Psocodea	Psocidae	Amphigerontiinae	Amphigerontia	Amphigerontia contaminata	BOLD:AAH3232
GT-2-03-07-2018_COI_2nd	COI-5P	Illumina MiSeq	391248	1	1	395	100	Arthropoda	Insecta	Diptera	Chironomidae	Orthocladiinae	Cricotopus		BOLD:ACA1840
GT-2-03-07-2018_COI_2nd	COI-5P	Illumina MiSeq	391248	29099	5412	391.962	99.3082	Arthropoda	Insecta	Hymenoptera	Eulophidae				BOLD:ADV0821
GT-2-03-07-2018_COI_2nd	COI-5P	Illumina MiSeq	391248	1	1	395	100	Arthropoda	Insecta	Diptera	Cecidomyiidae				BOLD:ACK3805
GT-2-03-07-2018_COI_2nd	COI-5P	Illumina MiSeq	391248	3	3	395	98.3122	Arthropoda	Insecta	Coleoptera	Dermestidae				BOLD:ACZ1742
GT-2-03-07-2018_COI_2nd	COI-5P	Illumina MiSeq	391248	13	9	401.923	98.4822	Arthropoda	Insecta	Coleoptera	Cleridae	Korynetinae	Madoniella	Madoniella dislocata	BOLD:ADT2286
GT-2-03-07-2018_COI_2nd	COI-5P	Illumina MiSeq	391248	1	1	395	97.7215	Arthropoda	Insecta	Diptera	Chironomidae	Chironominae	Chironomus	Chironomus nr. pseudothummi, Chironomus sp. TE11	BOLD:ADL5630
GT-2-03-07-2018_COI_2nd	COI-5P	Illumina MiSeq	391248	16	5	395	99.8892	Arthropoda	Insecta	Psocodea	Caeciliusidae	Caeciliusinae	Valenzuela		BOLD:ADL3894
GT-2-03-07-2018_COI_2nd	COI-5P	Illumina MiSeq	391248	36	13	397.806	98.5237	Arthropoda	Insecta	Hymenoptera	Mymaridae		Alaptus		BOLD:AAF1974
GT-2-03-07-2018_COI_2nd	COI-5P	Illumina MiSeq	391248	2	2	409.5	99.6341	Arthropoda	Insecta	Diptera	Phoridae	Metopininae	Megaselia		BOLD:ABW1226
GT-2-03-07-2018_COI_2nd	COI-5P	Illumina MiSeq	391248	5	4	395	98.6835	Arthropoda	Insecta	Coleoptera	Cerambycidae	Lamiinae	Hyperplatys	Hyperplatys maculata, Hyperplatys aspersa	BOLD:AAE6803
GT-2-03-07-2018_COI_2nd	COI-5P	Illumina MiSeq	391248	1	1	404	97.0297	Arthropoda	Insecta	Hymenoptera	Eulophidae				BOLD:ADL2653
GT-2-03-07-2018_COI_2nd	COI-5P	Illumina MiSeq	391248	26	13	398.385	99.1701	Arthropoda	Insecta	Hymenoptera	Formicidae	Dolichoderinae	Tapinoma	Tapinoma sessile	BOLD:AAA3896
GT-2-03-07-2018_COI_2nd	COI-5P	Illumina MiSeq	391248	1	1	410	100	Arthropoda	Insecta	Lepidoptera	Noctuidae	Plusiinae	Megalographa	Megalographa biloba, Megalographa talamanca	BOLD:AAD7518
GT-2-03-07-2018_COI_2nd	COI-5P	Illumina MiSeq	391248	8	4	398.75	99.8734	Arthropoda	Insecta	Diptera	Polleniidae		Pollenia	Pollenia vagabunda	BOLD:AAH3040
GT-2-03-07-2018_COI_2nd	COI-5P	Illumina MiSeq	391248	3748	1125	396.146	98.0862	Arthropoda	Insecta	Hymenoptera	Formicidae	Dolichoderinae	Tapinoma	Tapinoma sessile	BOLD:AAA3893
GT-2-03-07-2018_COI_2nd	COI-5P	Illumina MiSeq	391248	1	1	410	98.0488	Arthropoda	Insecta	Diptera	Sciaridae		Corynoptera		BOLD:ACE3123
GT-2-03-07-2018_COI_2nd	COI-5P	Illumina MiSeq	391248	4	1	395	100	Arthropoda	Insecta	Psocodea	Elipsocidae	Elipsocinae	Elipsocus	Elipsocus moebiusi	BOLD:ACK6397
GT-2-03-07-2018_COI_2nd	COI-5P	Illumina MiSeq	391248	1	1	395	99.7468	Arthropoda	Insecta	Diptera	Chironomidae	Chironominae	Chironomus	Chironomus sp. NO4627, Chironomus decorus, Chironomus sp. BOLDAAP2996, Chironomus sp., Chironomus sp. NO4616, Chironomus sp. NO4618, Chironomus sp. NO4628, Chironomus decorus group sp. 2 IP2013, Chironomus sp. NO4625, Chironomus cf. decorus, Chironomus quinnitukqut, Chironomus sp. NO4617, Chironomus decorus gr., Chironomus cf. decorus 2g	BOLD:AAB7030
GT-2-03-07-2018_COI_2nd	COI-5P	Illumina MiSeq	391248	4	2	410	99.4512	Arthropoda	Insecta	Trichoptera	Hydropsychidae	Hydropsychinae	Ceratopsyche, Hydropsyche	Hydropsyche morosa	BOLD:AAA3680
GT-2-03-07-2018_COI_2nd	COI-5P	Illumina MiSeq	391248	29	13	399.103	99.3429	Arthropoda	Insecta	Hemiptera	Pentatomidae	Asopinae	Podisus	Podisus placidus	BOLD:ABA5863
GT-2-03-07-2018_COI_2nd	COI-5P	Illumina MiSeq	391248	2	2	395.5	100	Arthropoda	Insecta	Diptera	Rhagionidae	Rhagioninae	Rhagio	Rhagio lineola	BOLD:AAZ5903
GT-2-03-07-2018_COI_2nd	COI-5P	Illumina MiSeq	391248	101	46	397.782	99.4164	Arthropoda	Insecta	Diptera	Chironomidae	Chironominae	Sublettea		BOLD:ACJ8771
GT-2-03-07-2018_COI_2nd	COI-5P	Illumina MiSeq	391248	1036	370	395.848	99.7475	Arthropoda	Insecta	Hymenoptera	Formicidae	Dolichoderinae	Tapinoma	Tapinoma sessile	BOLD:ADQ0185
GT-2-03-07-2018_COI_2nd	COI-5P	Illumina MiSeq	391248	45	15	395.911	99.1415	Arthropoda	Insecta	Diptera	Cecidomyiidae				BOLD:ABA7871
GT-2-03-07-2018_COI_2nd	COI-5P	Illumina MiSeq	391248	1	1	395	98.2278	Arthropoda	Insecta	Diptera	Chironomidae	Chironominae	Tanytarsus		BOLD:AAG5523
GT-2-03-07-2018_COI_2nd	COI-5P	Illumina MiSeq	391248	10	4	383	97.3107	Arthropoda	Insecta	Thysanoptera	Phlaeothripidae	Phlaeothripinae	Cephalothrips		BOLD:AAG0737
GT-2-03-07-2018_COI_2nd	COI-5P	Illumina MiSeq	391248	1	1	410	99.7561	Arthropoda	Insecta	Diptera	Sciaridae		Sciara	Sciara hamatilis, Sciara humeralis	BOLD:AAH3914
GT-2-03-07-2018_COI_2nd	COI-5P	Illumina MiSeq	391248	66	30	395.212	99.5667	Arthropoda	Insecta	Diptera	Chironomidae	Chironominae			BOLD:AAG5441
GT-2-03-07-2018_COI_2nd	COI-5P	Illumina MiSeq	391248	3	3	395	98.481	Arthropoda	Insecta	Orthoptera	Tettigoniidae	Meconematinae	Meconema	Meconema thalassinum	BOLD:AAK7060
GT-2-03-07-2018_COI_2nd	COI-5P	Illumina MiSeq	391248	58	27	386.034	99.5757	Arthropoda	Insecta	Hemiptera	Coccidae	Coccinae	Parthenolecanium	Parthenolecanium corni	BOLD:ACD7026
GT-2-03-07-2018_COI_2nd	COI-5P	Illumina MiSeq	391248	17	13	396.588	99.7926	Arthropoda	Insecta	Diptera	Cecidomyiidae				BOLD:ADI7572
GT-2-03-07-2018_COI_2nd	COI-5P	Illumina MiSeq	391248	4	3	406.25	97.8473	Arthropoda	Insecta	Coleoptera	Curculionidae	Cossoninae	Stenoscelis	Stenoscelis brevis	BOLD:ACA5840
GT-2-03-07-2018_COI_2nd	COI-5P	Illumina MiSeq	391248	84	41	395.607	98.7305	Arthropoda	Insecta	Blattodea	Ectobiidae	Ectobiinae	Ectobius	Ectobius lucidus	BOLD:ACL7273
GT-2-03-07-2018_COI_2nd	COI-5P	Illumina MiSeq	391248	46	22	395.935	99.072	Arthropoda	Insecta	Diptera	Chironomidae	Tanypodinae	Nilotanypus	Nilotanypus fimbriatus	BOLD:AAE5762
GT-2-03-07-2018_COI_2nd	COI-5P	Illumina MiSeq	391248	1	1	395	100	Arthropoda	Insecta	Diptera	Anthomyiidae, Muscidae	Anthomyiinae	Delia		BOLD:AAA3453
GT-2-03-07-2018_COI_2nd	COI-5P	Illumina MiSeq	391248	2519	930	400.241	99.248	Arthropoda	Insecta	Trichoptera	Hydropsychidae	Hydropsychinae	Hydropsyche	Hydropsyche bronta	BOLD:AAA3450
GT-2-03-07-2018_COI_2nd	COI-5P	Illumina MiSeq	391248	1	1	395	98.481	Arthropoda	Insecta	Psocodea	Lachesillidae	Lachesillinae	Lachesilla		BOLD:ABA6550
GT-2-03-07-2018_COI_2nd	COI-5P	Illumina MiSeq	391248	18	11	399.111	98.566	Arthropoda	Insecta	Diptera	Chironomidae	Orthocladiinae	Corynoneura		BOLD:AAG0994
GT-2-03-07-2018_COI_2nd	COI-5P	Illumina MiSeq	391248	42	16	396.905	98.9768	Arthropoda	Insecta	Diptera	Cecidomyiidae				BOLD:AAN5200
GT-2-03-07-2018_COI_2nd	COI-5P	Illumina MiSeq	391248	3	2	395	99.8312	Arthropoda	Insecta	Diptera	Chironomidae	Orthocladiinae	Cricotopus	Cricotopus laetus, Cricotopus relucens, Cricotopus sp., Cricotopus sp. 3ES, Cricotopus sylvestris, Cricotopus glacialis	BOLD:AAA5299
GT-2-03-07-2018_COI_2nd	COI-5P	Illumina MiSeq	391248	1889	593	403.443	99.7537	Arthropoda	Insecta	Thysanoptera	Thripidae	Thripinae	Frankliniella	Frankliniella tritici	BOLD:AAM7855
GT-2-03-07-2018_COI_2nd	COI-5P	Illumina MiSeq	391248	2163	773	401.378	98.8881	Arthropoda	Insecta	Coleoptera	Cleridae	Clerinae	Placopterus	Placopterus thoracicus	BOLD:AAP8584
GT-2-03-07-2018_COI_2nd	COI-5P	Illumina MiSeq	391248	2	1	395	99.7468								BOLD:ADZ2507
GT-2-03-07-2018_COI_2nd	COI-5P	Illumina MiSeq	391248	37	16	408.757	99.8393	Arthropoda	Insecta	Coleoptera	Curculionidae				BOLD:ACI6957
GT-2-03-07-2018_COI_2nd	COI-5P	Illumina MiSeq	391248	42	26	400	99.7804	Arthropoda	Insecta	Hymenoptera	Pompilidae	Pompilinae	Agenioideus	Agenioideus cinctellus	BOLD:ABA5974
GT-2-03-07-2018_COI_2nd	COI-5P	Illumina MiSeq	391248	25	11	398.64	98.5061	Arthropoda	Insecta	Trichoptera	Hydropsychidae	Hydropsychinae	Ceratopsyche, Hydropsyche	Hydropsyche sparna	BOLD:AAA2528
GT-2-03-07-2018_COI_2nd	COI-5P	Illumina MiSeq	391248	5	2	401.4	100	Arthropoda	Insecta	Lepidoptera	Noctuidae	Noctuinae	Noctua	Noctua comes	BOLD:AAA2633
GT-2-03-07-2018_COI_2nd	COI-5P	Illumina MiSeq	391248	1	1	395	99.1124	Arthropoda	Insecta	Trichoptera	Hydropsychidae	Smicrideinae	Smicridea	Smicridea turrialbana	BOLD:ADX4802
GT-2-03-07-2018_COI_2nd	COI-5P	Illumina MiSeq	391248	3	2	410	99.6748	Arthropoda	Insecta	Hymenoptera	Formicidae	Formicinae	Camponotus	Camponotus nearcticus	BOLD:AAD4432
GT-2-03-07-2018_COI_2nd	COI-5P	Illumina MiSeq	391248	1447	404	391.216	99.2692	Arthropoda	Insecta	Hymenoptera	Mymaridae		Polynema		BOLD:ACI4935
GT-2-03-07-2018_COI_2nd	COI-5P	Illumina MiSeq	391248	16	10	395.5	99.7638	Arthropoda	Insecta	Coleoptera	Cerambycidae	Cerambycinae	Clytus	Clytus ruricola	BOLD:AAB6702
GT-2-03-07-2018_COI_2nd	COI-5P	Illumina MiSeq	391248	46	15	399.217	97.8036	Arthropoda	Insecta	Diptera	Psychodidae				BOLD:AAN8769
GT-2-03-07-2018_COI_2nd	COI-5P	Illumina MiSeq	391248	4	3	398.75	99.9367	Arthropoda	Insecta	Hymenoptera	Formicidae	Formicinae	Prenolepis	Prenolepis imparis	BOLD:AAC1302
GT-2-03-07-2018_COI_2nd	COI-5P	Illumina MiSeq	391248	705	290	395.777	99.7118	Arthropoda	Insecta	Diptera	Ceratopogonidae	Forcipomyiinae	Forcipomyia	Forcipomyia bipunctata, Forcipomyia sp. CK-2012	BOLD:AAN5148
GT-2-03-07-2018_COI_2nd	COI-5P	Illumina MiSeq	391248	2803	724	395.386	99.8786	Arthropoda	Insecta	Diptera	Chironomidae	Orthocladiinae	Thienemanniella		BOLD:ACJ0205
GT-2-03-07-2018_COI_2nd	COI-5P	Illumina MiSeq	391248	9	3	394.778	99.9719	Arthropoda	Insecta	Psocodea	Peripsocidae		Peripsocus	Peripsocus madidus	BOLD:AAN8446
GT-2-03-07-2018_COI_2nd	COI-5P	Illumina MiSeq	391248	4	1	395	98.2278	Arthropoda	Insecta	Blattodea	Ectobiidae	Ectobiinae	Ectobius	Ectobius lapponicus	BOLD:AAG9957
GT-2-03-07-2018_COI_2nd	COI-5P	Illumina MiSeq	391248	1	1	395	98.6911	Arthropoda	Insecta	Diptera	Syrphidae	Eristalinae, Syrphinae	Merodon, Syrphus	Syrphus ribesii, Syrphus admirandus, Syrphus vitripennis, Syrphus annulifemur	BOLD:AAA4570
GT-2-03-07-2018_COI_2nd	COI-5P	Illumina MiSeq	391248	10	6	396.5	99.8743	Arthropoda	Insecta	Psocodea	Psocidae	Psocinae	Trichadenotecnum	Trichadenotecnum alexanderae complex	BOLD:ACE6318
GT-2-03-07-2018_COI_2nd	COI-5P	Illumina MiSeq	391248	3	2	394	100	Arthropoda	Insecta	Hymenoptera	Pompilidae				BOLD:AAG4386
GT-2-03-07-2018_COI_2nd	COI-5P	Illumina MiSeq	391248	38	4	398.947	97.2358	Arthropoda	Insecta	Hymenoptera	Formicidae	Dolichoderinae	Tapinoma	Tapinoma sessile	BOLD:ADL4545
GT-2-03-07-2018_COI_2nd	COI-5P	Illumina MiSeq	391248	1	1	395	98.9796	Arthropoda	Insecta	Diptera	Psychodidae				BOLD:ACY6029
GT-2-03-07-2018_COI_2nd	COI-5P	Illumina MiSeq	391248	2438	667	395.076	99.8312	Arthropoda	Insecta	Coleoptera	Mordellidae	Mordellinae	Mordellaria	Mordellaria serval	BOLD:AAU7283
GT-2-03-07-2018_COI_2nd	COI-5P	Illumina MiSeq	391248	1	1	395	97.4684	Arthropoda	Insecta	Diptera	Chironomidae	Chironominae	Chironomus		BOLD:AAM6291
GT-2-03-07-2018_COI_2nd	COI-5P	Illumina MiSeq	391248	3189	1415	395.252	98.3575	Arthropoda	Insecta	Coleoptera	Elateridae	Elaterinae	Ampedus	Ampedus rubricus, Ampedus mixtus	BOLD:AAU6971
GT-2-03-07-2018_COI_2nd	COI-5P	Illumina MiSeq	391248	1	1	410	99.5122	Arthropoda	Insecta	Diptera	Syrphidae	Syrphinae	Toxomerus	Toxomerus geminatus, Toxomerus marginatus, Toxomerus sp. CR-3	BOLD:AAA4277
GT-2-03-07-2018_COI_2nd	COI-5P	Illumina MiSeq	391248	5	3	395	99.1899	Arthropoda	Insecta	Hemiptera	Aphrophoridae	Aphrophorinae	Philaenus	Philaenus spumarius, Eurygaster amerinda	BOLD:AAB1850
GT-2-03-07-2018_COI_2nd	COI-5P	Illumina MiSeq	391248	3	3	405.333	99.8343	Arthropoda	Insecta	Diptera	Conopidae	Myopinae	Thecophora	Thecophora nigripes, Thecophora occidensis	BOLD:AAF1940
GT-2-03-07-2018_COI_2nd	COI-5P	Illumina MiSeq	391248	2	2	395.5	98.1032	Arthropoda	Insecta	Lepidoptera	Tortricidae	Olethreutinae	Ecdytolopha	Ecdytolopha insiticiana	BOLD:AAA9790
GT-2-03-07-2018_COI_2nd	COI-5P	Illumina MiSeq	391248	6	5	394.833	98.7342	Arthropoda	Insecta	Diptera	Psychodidae	Psychodinae	Psychoda	Psychoda sp., Psychoda minuta	BOLD:AAF9314
GT-2-03-07-2018_COI_2nd	COI-5P	Illumina MiSeq	391248	32	16	397.781	98.523	Arthropoda	Insecta	Coleoptera	Cerambycidae	Lamiinae	Lepturges	Lepturges angulatus	BOLD:ABW6155
GT-2-03-07-2018_COI_2nd	COI-5P	Illumina MiSeq	391248	1	1	395	98.9873	Arthropoda	Insecta	Orthoptera	Acrididae	Melanoplinae	Melanoplus	Melanoplus stupefactus, Melanoplus angustipennis, Melanoplus walshii, Melanoplus punctulatus, Melanoplus ponderosus, Melanoplus sp. DNAS-15B-145181, Melanoplus foedus, Melanoplus thomasi, Melanoplus frigidus, Melanoplus scapularis, Melanoplus cinereus, Melanoplus deceptus, Melanoplus madeleineae, Melanoplus sanguinipes, Melanoplus nigrescens group, Melanoplus carnegei, Melanoplus differentialis, …	BOLD:AAA4555
GT-2-03-07-2018_COI_2nd	COI-5P	Illumina MiSeq	391248	10	4	395	98.5938	Arthropoda	Insecta	Hemiptera	Miridae	Mirinae	Neolygus	Neolygus omnivagus	BOLD:AAJ2791
GT-2-03-07-2018_COI_2nd	COI-5P	Illumina MiSeq	391248	3	2	395	99.1561	Arthropoda	Insecta	Diptera	Culicidae	Culicinae	Ochlerotatus, Aedes	Aedes excrucians, Aedes riparius, Aedes stimulans, Aedes euedes, Aedes cantans, Ochlerotatus stimulans, Aedes annulipes, Ochlerotatus cantans, Aedes flavescens, Aedes fitchii, Ochlerotatus annulipes, Ochlerotatus excrucians	BOLD:AAB1098
GT-2-03-07-2018_COI_2nd	COI-5P	Illumina MiSeq	391248	191	78	395.827	98.2565	Arthropoda	Insecta	Diptera	Simuliidae	Simuliinae	Simulium	Simulium tuberosum complex, Simulium tuberosum complex sp. JMR-2009, Simulium tuberosum, Simulium sp. BOLDAAA9710	BOLD:AAA9710
GT-2-03-07-2018_COI_2nd	COI-5P	Illumina MiSeq	391248	3	2	410	99.8374	Arthropoda	Insecta	Hymenoptera	Diprionidae	Diprioninae	Diprion	Diprion similis	BOLD:AAF4878
GT-2-03-07-2018_COI_2nd	COI-5P	Illumina MiSeq	391248	2	2	395.5	98.8432	Arthropoda	Insecta	Coleoptera	Buprestidae	Chrysochroinae	Dicerca	Dicerca tenebrica, Dicerca hesperoborealis, Dicerca divaricata, Dicerca callosa, Dicerca caudata	BOLD:AAC3543
GT-2-03-07-2018_COI_2nd	COI-5P	Illumina MiSeq	391248	1	1	395	97.7215	Arthropoda	Insecta	Hymenoptera	Figitidae	Charipinae			BOLD:AAU8573
GT-2-03-07-2018_COI_2nd	COI-5P	Illumina MiSeq	391248	1	1	395	98.481	Arthropoda	Insecta	Diptera	Chironomidae	Chironominae	Chironomus		BOLD:ADA8002
GT-2-03-07-2018_COI_2nd	COI-5P	Illumina MiSeq	391248	2	2	395	99.3671	Arthropoda	Insecta	Diptera	Chironomidae	Orthocladiinae	Heleniella		BOLD:AAN5342
GT-2-03-07-2018_COI_2nd	COI-5P	Illumina MiSeq	391248	11	9	399.091	97.543	Arthropoda	Insecta	Coleoptera	Cleridae	Korynetinae	Madoniella		BOLD:ADV1680
GT-2-03-07-2018_COI_2nd	COI-5P	Illumina MiSeq	391248	22	9	399.682	98.6546	Arthropoda	Insecta	Diptera	Cecidomyiidae	Cecidomyiinae			BOLD:ACA7858
GT-2-03-07-2018_COI_2nd	COI-5P	Illumina MiSeq	391248	11	7	395.091	99.8159	Arthropoda	Insecta	Hymenoptera	Formicidae	Dolichoderinae	Tapinoma		BOLD:ADH8747
GT-2-03-07-2018_COI_2nd	COI-5P	Illumina MiSeq	391248	20	10	391.1	97.2648	Arthropoda	Insecta	Hymenoptera	Mymaridae		Polynema		BOLD:ACB1682
GT-2-03-07-2018_COI_2nd	COI-5P	Illumina MiSeq	391248	60	27	395.733	99.7553	Arthropoda	Insecta	Hymenoptera	Braconidae	Brachistinae	Taphaeus		BOLD:AAU8201
GT-2-03-07-2018_COI_2nd	COI-5P	Illumina MiSeq	391248	1188	441	396.168	99.2817	Arthropoda	Insecta	Hymenoptera	Formicidae	Dolichoderinae	Tapinoma	Tapinoma sessile	BOLD:AAA3900
GT-2-03-07-2018_COI_2nd	COI-5P	Illumina MiSeq	391248	1	1	404	98.9333	Arthropoda	Insecta	Hymenoptera	Signiphoridae				BOLD:ACZ2376
GT-2-03-07-2018_COI_2nd	COI-5P	Illumina MiSeq	391248	18	9	405.722	99.8373	Arthropoda	Insecta	Diptera	Sciaridae		Bradysia	Bradysia trivittata, Bradysia tilicola	BOLD:AAN6444
GT-2-03-07-2018_COI_2nd	COI-5P	Illumina MiSeq	391248	3	2	410	98.4007	Arthropoda	Insecta	Diptera	Ceratopogonidae				BOLD:ADZ7182
GT-2-03-07-2018_COI_2nd	COI-5P	Illumina MiSeq	391248	103	60	395.233	98.2783	Arthropoda	Insecta	Hymenoptera	Formicidae	Dolichoderinae	Tapinoma		BOLD:ADL4848
GT-2-03-07-2018_COI_2nd	COI-5P	Illumina MiSeq	391248	37	12	398.432	99.5918	Arthropoda	Insecta	Psocodea	Liposcelididae	Embidopsocinae	Embidopsocus	Embidopsocus nr. needhami	BOLD:ACK7465
GT-2-03-07-2018_COI_2nd	COI-5P	Illumina MiSeq	391248	14675	3232	395.676	99.5712	Arthropoda	Insecta	Diptera	Phoridae	Metopininae	Megaselia	Megaselia lombardorum	BOLD:AAG3286
GT-2-03-07-2018_COI_2nd	COI-5P	Illumina MiSeq	391248	311	231	396.164	98.6196	Arthropoda	Insecta	Hymenoptera	Eulophidae				BOLD:AAP6693
GT-2-03-07-2018_COI_2nd	COI-5P	Illumina MiSeq	391248	16	11	407.188	99.1233	Arthropoda	Insecta	Diptera	Sciaridae				BOLD:ADV0573
GT-2-03-07-2018_COI_2nd	COI-5P	Illumina MiSeq	391248	7	5	394.714	99.7106	Arthropoda	Insecta	Hymenoptera	Formicidae	Myrmicinae	Crematogaster	Crematogaster cerasi, Crematogaster lineolata	BOLD:AAI5987
GT-2-03-07-2018_COI_2nd	COI-5P	Illumina MiSeq	391248	1621	632	399.567	99.6766	Arthropoda	Insecta	Coleoptera	Cleridae	Korynetinae	Madoniella	Madoniella dislocata	BOLD:ACF6496
GT-2-03-07-2018_COI_2nd	COI-5P	Illumina MiSeq	391248	2	2	402	99.3902	Arthropoda	Insecta	Diptera	Culicidae	Culicinae	Ochlerotatus, Aedes	Aedes provocans, Ochlerotatus provocans	BOLD:AAD4355
GT-2-03-07-2018_COI_2nd	COI-5P	Illumina MiSeq	391248	17	15	403.647	99.6793	Arthropoda	Insecta	Diptera	Cecidomyiidae				BOLD:ADX2434
GT-2-03-07-2018_COI_2nd	COI-5P	Illumina MiSeq	391248	4	4	402.75	99.6301	Arthropoda	Insecta	Psocodea	Stenopsocidae		Graphopsocus	Graphopsocus cruciatus	BOLD:ACA2933
GT-2-03-07-2018_COI_2nd	COI-5P	Illumina MiSeq	391248	4	3	410	99.6951	Arthropoda	Insecta	Diptera	Polleniidae		Pollenia	Pollenia angustigena, Pollenia sp. 2 TG-2018, Pollenia rudis	BOLD:AAP2825
GT-2-03-07-2018_COI_2nd	COI-5P	Illumina MiSeq	391248	5	3	395	99.8481	Arthropoda	Insecta	Hemiptera	Cicadellidae	Eurymelinae	Idiocerus	Idiocerus lachrymalis, Idiocerus venosus, Idiocerus formosus	BOLD:AAG2890
GT-2-03-07-2018_COI_2nd	COI-5P	Illumina MiSeq	391248	1	1	410	99.511	Arthropoda	Insecta	Diptera	Chironomidae	Orthocladiinae	Limnophyes		BOLD:ADH9867
GT-2-03-07-2018_COI_2nd	COI-5P	Illumina MiSeq	391248	1	1	389	99.4751	Arthropoda	Insecta	Thysanoptera	Thripidae	Thripinae	Thrips	Thrips tabaci	BOLD:AAB3870
GT-2-03-07-2018_COI_2nd	COI-5P	Illumina MiSeq	391248	119	46	409.697	99.7602	Arthropoda	Insecta	Diptera	Sciaridae		Pseudolycoriella		BOLD:ABV9327
GT-2-03-07-2018_COI_2nd	COI-5P	Illumina MiSeq	391248	874	309	398.112	98.2794	Arthropoda	Insecta	Diptera	Chironomidae	Orthocladiinae	Orthocladius	Orthocladius carlatus	BOLD:AAG1000
GT-2-03-07-2018_COI_2nd	COI-5P	Illumina MiSeq	391248	2133	741	397.12	99.7926	Arthropoda	Insecta	Coleoptera	Curculionidae	Entiminae	Polydrusus	Polydrusus impressifrons	BOLD:AAO4332
GT-2-03-07-2018_COI_2nd	COI-5P	Illumina MiSeq	391248	4	4	406.25	98.586	Arthropoda	Insecta	Diptera	Syrphidae	Syrphinae	Eupeodes, Pseudodoros, Scaeva, Helophilus, Sericomyia, Lapposyrphus, Epistrophe	Eupeodes duseki, Eupeodes volucris, Epistrophe emarginata, Eupeodes lucasi, Eupeodes americanus, Helophilus trivittatus, Eupeodes flukei, Eupeodes vockerothi, Eupeodes nielseni, Eupeodes montivagus, Eupeodes rufipunctatus, Eupeodes rojasi, Eupeodes luniger, Eupeodes goeldlini, Pseudodoros clavatus, Eupeodes bucculatus, Sericomyia militaris, Eupeodes punctifer, Lapposyrphus abberrantis, Eupeodes p…	BOLD:AAB2384
GT-2-03-07-2018_COI_2nd	COI-5P	Illumina MiSeq	391248	9	2	395	99.7187	Arthropoda	Insecta	Hymenoptera	Formicidae	Dolichoderinae	Tapinoma	Tapinoma sessile	BOLD:AAA3913
GT-2-03-07-2018_COI_2nd	COI-5P	Illumina MiSeq	391248	1	1	410	97.0732	Arthropoda	Insecta	Hymenoptera	Formicidae	Dolichoderinae	Tapinoma	Tapinoma sessile	BOLD:ADJ0112
GT-2-03-07-2018_COI_2nd	COI-5P	Illumina MiSeq	391248	1	1	395	99.2405	Arthropoda	Insecta	Diptera	Limoniidae	Limoniinae	Dicranomyia	Dicranomyia sp. DNAS-444-5ZYD, Dicranomyia sp. DNAS-44B-5ZYK	BOLD:AAO3939
GT-2-03-07-2018_COI_2nd	COI-5P	Illumina MiSeq	391248	2	2	395	99.8734	Arthropoda	Insecta	Diptera	Culicidae	Culicinae	Ochlerotatus, Aedes	Aedes excrucians, Ochlerotatus fitchii, Aedes grossbecki, Aedes increpitus, Aedes fitchii, Aedes ventrovittis	BOLD:AAC9062
GT-2-03-07-2018_COI_2nd	COI-5P	Illumina MiSeq	391248	1	1	410	98.0488	Arthropoda	Insecta	Orthoptera	Acrididae	Oedipodinae	Dissosteira	Dissosteira carolina	BOLD:AAD3251
GT-2-03-07-2018_COI_2nd	COI-5P	Illumina MiSeq	391248	3	2	395	99.8958	Arthropoda	Insecta	Coleoptera	Cerambycidae	Cerambycinae	Xylotrechus	Xylotrechus colonus	BOLD:AAC6184
GT-2-03-07-2018_COI_2nd	COI-5P	Illumina MiSeq	391248	4	4	409.5	97.1341	Arthropoda	Insecta	Diptera	Chironomidae	Chironominae	Sublettea		BOLD:AAH0006
GT-2-03-07-2018_COI_2nd	COI-5P	Illumina MiSeq	391248	3	2	395	98.8186	Arthropoda	Insecta	Hemiptera	Phylloxeridae	Phylloxerininae	Phylloxerina		BOLD:AAI2960
GT-2-03-07-2018_COI_2nd	COI-5P	Illumina MiSeq	391248	1	1	404	98.9501	Arthropoda	Insecta	Hymenoptera	Trichogrammatidae		Trichogramma		BOLD:ACP0099
GT-2-03-07-2018_COI_2nd	COI-5P	Illumina MiSeq	391248	1	1	395	99.7468	Arthropoda	Insecta	Diptera	Chironomidae	Orthocladiinae	Paraphaenocladius	Paraphaenocladius impensus	BOLD:AAC4197
GT-2-03-07-2018_COI_2nd	COI-5P	Illumina MiSeq	391248	2	2	395	98.9873	Arthropoda	Insecta	Coleoptera	Coccinellidae	Coccinellinae	Chilocorus, Harmonia	Chilocorus renipustulatus, Harmonia axyridis, Harmonia sp. O98	BOLD:AAB5640
GT-2-03-07-2018_COI_2nd	COI-5P	Illumina MiSeq	391248	3	2	395	98.3966	Arthropoda	Insecta	Diptera	Cecidomyiidae				BOLD:AAN5220
GT-2-03-07-2018_COI_2nd	COI-5P	Illumina MiSeq	391248	44	22	399.068	98.4802	Arthropoda	Insecta	Hymenoptera	Formicidae	Formicinae	Brachymyrmex	Brachymyrmex depilis	BOLD:ADM5785
GT-2-03-07-2018_COI_2nd	COI-5P	Illumina MiSeq	391248	2	1	410	98.5366	Arthropoda	Insecta	Hymenoptera	Formicidae	Formicinae	Formica	Formica sp. 05, Formica neogagates	BOLD:AAI5677
GT-2-03-07-2018_COI_2nd	COI-5P	Illumina MiSeq	391248	1	1	395	98.9873	Arthropoda	Insecta	Hemiptera	Miridae	Mirinae	Neolygus	Neolygus tiliae	BOLD:ABX5095
GT-2-03-07-2018_COI_2nd	COI-5P	Illumina MiSeq	391248	25	12	409.4	99.8867	Arthropoda	Insecta	Hemiptera	Cicadellidae	Deltocephalinae	Eutettix	Eutettix variabilis	BOLD:AAV0162
GT-2-03-07-2018_COI_2nd	COI-5P	Illumina MiSeq	391248	3	3	405	99.0872	Arthropoda	Insecta	Diptera	Chironomidae	Orthocladiinae			BOLD:ACX5521
GT-2-03-07-2018_COI_2nd	COI-5P	Illumina MiSeq	391248	89	35	395.618	99.0628	Arthropoda	Insecta	Coleoptera	Laemophloeidae		Laemophloeus	Laemophloeus biguttatus, Laemophloeus shastanus	BOLD:ABW8699
GT-2-03-07-2018_COI_2nd	COI-5P	Illumina MiSeq	391248	17	9	396.706	99.8961	Arthropoda	Insecta	Coleoptera	Cleridae	Tillinae	Cymatodera	Cymatodera bicolor	BOLD:AAU6910
GT-2-03-07-2018_COI_2nd	COI-5P	Illumina MiSeq	391248	11	6	394.818	99.1254	Arthropoda	Insecta	Coleoptera	Mordellidae	Mordellinae	Mordellaria	Mordellaria serval	BOLD:ABX8545
GT-2-03-07-2018_COI_2nd	COI-5P	Illumina MiSeq	391248	2	1	395	100	Arthropoda	Insecta	Coleoptera	Elateridae	Elaterinae	Melanotus	Melanotus similis	BOLD:AAH0376
GT-2-03-07-2018_COI_2nd	COI-5P	Illumina MiSeq	391248	7	3	407.857	99.2992	Arthropoda	Insecta	Hemiptera	Aphididae	Eriosomatinae	Melaphis	Melaphis rhois, Melaphis asafitchi, Melaphis rhois t2	BOLD:ABZ6353
GT-2-03-07-2018_COI_2nd	COI-5P	Illumina MiSeq	391248	1	1	395	98.4456	Arthropoda	Insecta	Diptera	Limoniidae	Chioneinae	Symplecta	Symplecta cana, Symplecta sp. BOLDAAF9014	BOLD:AAF9014
GT-2-03-07-2018_COI_2nd	COI-5P	Illumina MiSeq	391248	901	354	402.877	99.2933	Arthropoda	Insecta	Psocodea	Peripsocidae		Peripsocus	Peripsocus subfasciatus, Peripsocus cf. alboguttatus	BOLD:AAN8450
GT-2-03-07-2018_COI_2nd	COI-5P	Illumina MiSeq	391248	11	6	397.636	99.6572	Arthropoda	Insecta	Coleoptera	Passandridae		Catogenus	Catogenus rufus	BOLD:ACL2308
GT-2-03-07-2018_COI_2nd	COI-5P	Illumina MiSeq	391248	155	65	408.606	98.6119	Arthropoda	Insecta	Hemiptera					BOLD:ADU0974
GT-2-03-07-2018_COI_2nd	COI-5P	Illumina MiSeq	391248	39	25	396.179	98.958	Arthropoda	Insecta	Coleoptera	Zopheridae	Colydiinae	Synchita	Synchita fuliginosa	BOLD:ACC1428
GT-2-03-07-2018_COI_2nd	COI-5P	Illumina MiSeq	391248	3	1	395	100	Arthropoda	Insecta	Coleoptera	Corylophidae	Corylophinae	Clypastraea	Clypastraea lunata	BOLD:AAN6155
GT-2-03-07-2018_COI_2nd	COI-5P	Illumina MiSeq	391248	4	3	395	98.481	Arthropoda	Insecta	Coleoptera	Mordellidae	Mordellinae	Mordellina	Mordellina ancilla	BOLD:AAY6534
GT-2-03-07-2018_COI_2nd	COI-5P	Illumina MiSeq	391248	1	1	410	99.7319	Heterokontophyta	Oomycota	Albuginales	Albuginaceae		Wilsoniana	Wilsoniana bliti	BOLD:ADQ7606
GT-2-03-07-2018_COI_2nd	COI-5P	Illumina MiSeq	391248	2	1	410	99.7561	Heterokontophyta	Oomycota	Albuginales	Albuginaceae		Albugo	Albugo candida	BOLD:AAO7898
GT-2-03-07-2018_COI_2nd	COI-5P	Illumina MiSeq	391248	2	1	410	100	Heterokontophyta	Oomycota						BOLD:ACS2465
GT-2-03-07-2018_COI_2nd	COI-5P	Illumina MiSeq	391248	20	9	409.75	99.8658	Heterokontophyta	Oomycota	Peronosporales	Peronosporaceae		Peronospora	Peronospora sp. 3 HV	BOLD:ACP0574
GT-2-03-07-2018_COI_2nd	COI-5P	Illumina MiSeq	391248	3	2	410.667	99.8378	Heterokontophyta	Oomycota	Peronosporales	Peronosporaceae		Peronospora	Peronospora romanica, Peronospora medicaginis-orbicularis, Peronospora aestivalis	BOLD:ACP0446
GT-2-03-07-2018_COI_2nd	COI-5P	Illumina MiSeq	391248	4	3	410	99.7989	Heterokontophyta	Oomycota	Peronosporales	Peronosporaceae		Sclerospora	Sclerospora graminicola	BOLD:ADQ7962
GT-2-03-07-2018_COI_2nd	COI-5P	Illumina MiSeq	391248	2	2	395	99.8734	Heterokontophyta	Oomycota	Peronosporales	Peronosporaceae		Peronospora	Peronospora variabilis	BOLD:ACP0823
GT-2-03-07-2018_COI_2nd	COI-5P	Illumina MiSeq	391248	1	1	410	99.5595	Heterokontophyta	Oomycota						TAX:23716
GT-2-03-07-2018_COI_2nd	COI-5P	Illumina MiSeq	391248	50	27	407.28	99.7588	Arthropoda	Insecta	Coleoptera	Curculionidae	Scolytinae	Anisandrus	Anisandrus maiche	BOLD:ABW4612
GT-2-03-07-2018_COI_2nd	COI-5P	Illumina MiSeq	391248	2	2	410	99.3902	Arthropoda	Insecta	Coleoptera	Curculionidae	Scolytinae	Anisandrus	Anisandrus sayi	BOLD:AAU7342
GT-2-03-07-2018_COI_2nd	COI-5P	Illumina MiSeq	391248	1	1	395	100	Chordata	Mammalia	Rodentia	Muridae	Murinae	Mus	Mus musculus	BOLD:AAA3964
GT-2-03-07-2018_COI_2nd	COI-5P	Illumina MiSeq	391248	1	1	395	98.9873	Chordata	Aves	Passeriformes	Icteridae		Molothrus	Molothrus ater	BOLD:ABY7277
GT-2-03-07-2018_COI_2nd	COI-5P	Illumina MiSeq	391248	2	2	395	99.8485	Arthropoda	Arachnida	Trombidiformes	Tydeidae				BOLD:ACV6451
GT-2-03-07-2018_COI_2nd	COI-5P	Illumina MiSeq	391248	5	2	395	98.3797	Arthropoda	Arachnida	Trombidiformes	Eriophyidae		Aceria	Aceria tosichella	BOLD:ACH9840
GT-2-03-07-2018_COI_2nd	COI-5P	Illumina MiSeq	391248	246	98	395.195	98.7474	Arthropoda	Arachnida	Sarcoptiformes	Suctobelbidae		Suctobelbella	Suctobelbella sp2	BOLD:AAH6599
GT-2-03-07-2018_COI_2nd	COI-5P	Illumina MiSeq	391248	186	84	399.468	99.7389	Arthropoda	Arachnida	Trombidiformes	Scutacaridae				BOLD:ACV1056
GT-2-03-07-2018_COI_2nd	COI-5P	Illumina MiSeq	391248	2	1	395	100	Arthropoda	Arachnida	Mesostigmata	Phytoseiidae	Typhlodrominae	Paraseiulus	Paraseiulus triporus	BOLD:ACK8761
GT-2-03-07-2018_COI_2nd	COI-5P	Illumina MiSeq	391248	2	2	402.5	99.2833	Arthropoda	Arachnida	Mesostigmata	Phytoseiidae	Typhlodrominae	Galendromus	Galendromus sp. JCS03	BOLD:ACI5291
GT-2-03-07-2018_COI_2nd	COI-5P	Illumina MiSeq	391248	2	2	395	98.9873	Arthropoda	Arachnida	Trombidiformes	Eupodidae				BOLD:ACZ5835
GT-2-03-07-2018_COI_2nd	COI-5P	Illumina MiSeq	391248	752	351	408	98.2714	Arthropoda	Arachnida	Trombidiformes	Triophtydeidae		Triophytydeus		BOLD:ADD1789
GT-2-03-07-2018_COI_2nd	COI-5P	Illumina MiSeq	391248	2	1	410	98.7805	Arthropoda	Collembola	Entomobryomorpha	Entomobryidae	Lepidocyrtinae	Willowsia	Willowsia buski, Willowsia buskii	BOLD:AAA4664
GT-2-03-07-2018_COI_2nd	COI-5P	Illumina MiSeq	391248	10	5	394.8	99.8987	Arthropoda	Collembola	Symphypleona	Bourletiellidae				BOLD:AAI4704
GT-2-03-07-2018_COI_2nd	COI-5P	Illumina MiSeq	391248	11	6	408.545	99.1089	Arthropoda	Arachnida	Mesostigmata	Diplogyniidae				BOLD:ADG8722
GT-2-03-07-2018_COI_2nd	COI-5P	Illumina MiSeq	391248	4	3	394.75	99.6547	Arthropoda	Arachnida	Trombidiformes	Phytoptidae		Phytoptus	Phytoptus abnormis	BOLD:ACW1228
GT-2-03-07-2018_COI_2nd	COI-5P	Illumina MiSeq	391248	447	159	394.367	99.8303	Arthropoda	Arachnida	Sarcoptiformes	Oribatulidae		Phauloppia		BOLD:ACF9074
GT-2-03-07-2018_COI_2nd	COI-5P	Illumina MiSeq	391248	301	104	394.953	99.0816	Arthropoda	Arachnida	Trombidiformes	Eriophyidae		Aceria	Aceria tosichella	BOLD:ACI0835
GT-2-03-07-2018_COI_2nd	COI-5P	Illumina MiSeq	391248	18	1	391	97.2152	Arthropoda	Collembola	Entomobryomorpha	Entomobryidae				BOLD:ADJ5584
GT-2-03-07-2018_COI_2nd	COI-5P	Illumina MiSeq	391248	44	20	408.795	99.867	Arthropoda	Arachnida	Mesostigmata	Macronyssidae		Ornithonyssus	Ornithonyssus sylviarum	BOLD:ACL8570
GT-2-03-07-2018_COI_2nd	COI-5P	Illumina MiSeq	391248	1	1	395	99.2366	Arthropoda	Collembola	Symphypleona	Bourletiellidae		Bourletiella		BOLD:ACC0359
GT-2-03-07-2018_COI_2nd	COI-5P	Illumina MiSeq	391248	2	2	410	97.6923	Arthropoda	Arachnida	Trombidiformes	Tarsonemidae				BOLD:ACY1814
GT-2-03-07-2018_COI_2nd	COI-5P	Illumina MiSeq	391248	979	370	396.138	99.7903	Arthropoda	Arachnida	Trombidiformes	Anystidae				BOLD:ABW5642
GT-2-03-07-2018_COI_2nd	COI-5P	Illumina MiSeq	391248	3	2	410	98.2114	Arthropoda	Arachnida	Trombidiformes	Tydeidae				BOLD:ACY2432
GT-2-03-07-2018_COI_2nd	COI-5P	Illumina MiSeq	391248	66	33	402.348	99.2365	Arthropoda	Arachnida	Araneae	Theridiidae		Achaearanea, Parasteatoda	Parasteatoda tepidariorum, Parasteatoda simulans	BOLD:AAC0175
GT-2-03-07-2018_COI_2nd	COI-5P	Illumina MiSeq	391248	4	2	395	99.3671	Arthropoda	Arachnida	Araneae	Theridiidae		Enoplognatha	Enoplognatha caricis, Parasteatoda lunata, Enoplognatha ovata, Enoplognatha nr. latimana, Enoplognatha nr. ovata, Enoplognatha latimana	BOLD:AAA6910
GT-2-03-07-2018_COI_2nd	COI-5P	Illumina MiSeq	391248	1	1	410	99.2683	Arthropoda	Arachnida	Araneae	Araneidae		Araneus	Araneus saevus, Araneus diadematus	BOLD:AAA4125
GT-2-03-07-2018_COI_2nd	COI-5P	Illumina MiSeq	391248	1	1	395	98.9873	Arthropoda	Collembola	Poduromorpha	Hypogastruridae		Xenylla	Xenylla brevisimilis	BOLD:AAN3243
GT-2-03-07-2018_COI_2nd	COI-5P	Illumina MiSeq	391248	2	1	395	99.7468	Arthropoda	Arachnida	Sarcoptiformes	Cymbaeremaeidae		Scapheremaeus		BOLD:ACF6957
GT-2-03-07-2018_COI_2nd	COI-5P	Illumina MiSeq	391248	576	236	399.542	98.9057	Arthropoda	Arachnida	Trombidiformes	Hydrodromidae		Hydrodroma		BOLD:ACL5768
GT-2-03-07-2018_COI_2nd	COI-5P	Illumina MiSeq	391248	3	2	400	98.1682	Arthropoda	Arachnida	Mesostigmata	Uropodidae				BOLD:ADG8730
GT-2-03-07-2018_COI_2nd	COI-5P	Illumina MiSeq	391248	106	49	395.104	99.7384	Arthropoda	Arachnida	Trombidiformes	Eriophyidae		Aceria	Aceria sp. Z165	BOLD:ADW2616
GT-2-03-07-2018_COI_2nd	COI-5P	Illumina MiSeq	391248	54	26	396.648	99.8555	Arthropoda	Arachnida	Trombidiformes	Hydrodromidae		Hydrodroma		BOLD:ADE6099
GT-2-03-07-2018_COI_2nd	COI-5P	Illumina MiSeq	391248	3	3	390.667	97.4706	Arthropoda	Collembola	Entomobryomorpha					BOLD:ADM0137
GT-2-03-07-2018_COI_2nd	COI-5P	Illumina MiSeq	391248	247	105	395.636	99.5919	Arthropoda	Arachnida	Trombidiformes	Tydeidae		Tydeus		BOLD:AAH3904
GT-2-03-07-2018_COI_2nd	COI-5P	Illumina MiSeq	391248	2	1	394	97.2603	Arthropoda	Collembola	Entomobryomorpha	Entomobryidae				BOLD:ACD0471
GT-2-03-07-2018_COI_2nd	COI-5P	Illumina MiSeq	391248	2	2	395	99.1139	Arthropoda	Collembola	Symphypleona	Bourletiellidae		Bourletiella		BOLD:AAB7914
GT-2-03-07-2018_COI_2nd	COI-5P	Illumina MiSeq	391248	7	3	409.857	99.7101	Arthropoda	Arachnida	Trombidiformes	Tydeidae				BOLD:ADI4630
GT-2-03-07-2018_COI_2nd	COI-5P	Illumina MiSeq	391248	1	1	410	99.2683	Arthropoda	Arachnida	Araneae	Clubionidae		Clubiona	Clubiona moesta	BOLD:AAP3591
GT-2-03-07-2018_COI_2nd	COI-5P	Illumina MiSeq	391248	16	7	395.875	99.8734	Arthropoda	Arachnida	Trombidiformes	Tydeidae				BOLD:ACY2916
GT-2-03-07-2018_COI_2nd	COI-5P	Illumina MiSeq	391248	3953	1211	395.826	99.6918	Arthropoda	Collembola	Entomobryomorpha	Entomobryidae	Entomobryinae	Entomobrya	Entomobrya assuta	BOLD:ACF1714
GT-2-03-07-2018_COI_2nd	COI-5P	Illumina MiSeq	391248	74	33	396.081	99.8505	Arthropoda	Insecta	Coleoptera	Buprestidae	Agrilinae	Agrilus	Agrilus subcinctus	BOLD:ACA2920
GT-2-03-07-2018_COI_2nd	COI-5P	Illumina MiSeq	391248	1	1	395	98.3871	Arthropoda	Insecta	Lepidoptera	Erebidae	Lymantriinae	Lymantria	Lymantria dispar	TAX:177812
GT-2-03-07-2018_COI_2nd	COI-5P	Illumina MiSeq	391248	8458	2210	396.129	99.7884	Arthropoda	Insecta	Lepidoptera	Erebidae	Lymantriinae	Lymantria	Lymantria dispar	BOLD:AAA2052
GT-2-03-07-2018_COI_2nd	COI-5P	Illumina MiSeq	391248	1	1	395	100	Tardigrada	Eutardigrada	Parachaela	Hypsibiidae		Ramazzottius	Ramazzottius aff. oberhaeuseri 7 DS-2018, Ramazzottius aff. oberhaeuseri 7	BOLD:ABU8533
TO-6-30-07-2018_COI_2nd	COI-5P	Illumina MiSeq	412118	3	3	395	99.2405	Arthropoda	Insecta	Lepidoptera	Erebidae	Herminiinae	Renia	Renia adspergillus	BOLD:AAA6692
TO-6-30-07-2018_COI_2nd	COI-5P	Illumina MiSeq	412118	1041	350	398.746	99.5033	Arthropoda	Insecta	Diptera	Cecidomyiidae				BOLD:ACV4205
TO-6-30-07-2018_COI_2nd	COI-5P	Illumina MiSeq	412118	43	19	395.628	99.5246	Arthropoda	Insecta	Diptera	Cecidomyiidae				BOLD:ACV5343
TO-6-30-07-2018_COI_2nd	COI-5P	Illumina MiSeq	412118	26	8	395.462	99.6498	Arthropoda	Insecta	Hemiptera	Derbidae	Otiocerinae	Patara	Patara vanduzeei	BOLD:ACA8818
TO-6-30-07-2018_COI_2nd	COI-5P	Illumina MiSeq	412118	1229	275	395.731	97.8903	Arthropoda	Insecta	Diptera	Cecidomyiidae				BOLD:ACY0893
TO-6-30-07-2018_COI_2nd	COI-5P	Illumina MiSeq	412118	1	1	389	99.7429	Arthropoda	Insecta	Hymenoptera	Encyrtidae				BOLD:ACI9095
TO-6-30-07-2018_COI_2nd	COI-5P	Illumina MiSeq	412118	1741	464	386.669	99.083	Arthropoda	Insecta	Thysanoptera	Thripidae	Sericothripinae	Neohydatothrips	Neohydatothrips tiliae	BOLD:AAQ0555
TO-6-30-07-2018_COI_2nd	COI-5P	Illumina MiSeq	412118	2	2	395	98.481	Arthropoda	Insecta	Psocodea	Elipsocidae	Elipsocinae	Cuneopalpus	Cuneopalpus cyanops	BOLD:ACH4728
TO-6-30-07-2018_COI_2nd	COI-5P	Illumina MiSeq	412118	10	4	395.9	99.0106	Arthropoda	Insecta	Diptera	Cecidomyiidae				BOLD:ACM4110
TO-6-30-07-2018_COI_2nd	COI-5P	Illumina MiSeq	412118	18	13	395.667	98.6794	Arthropoda	Insecta	Hemiptera	Cicadellidae	Typhlocybinae	Eratoneura		BOLD:ABZ0484
TO-6-30-07-2018_COI_2nd	COI-5P	Illumina MiSeq	412118	15	7	404	99.835	Arthropoda	Insecta	Thysanoptera	Thripidae	Thripinae	Anaphothrips	Anaphothrips obscurus	BOLD:AAQ0558
TO-6-30-07-2018_COI_2nd	COI-5P	Illumina MiSeq	412118	13	9	409.923	97.3468	Arthropoda	Insecta	Coleoptera	Nitidulidae	Cryptarchinae	Glischrochilus	Glischrochilus fasciatus	BOLD:AAU6932
TO-6-30-07-2018_COI_2nd	COI-5P	Illumina MiSeq	412118	18358	3519	394.975	99.7645	Arthropoda	Insecta	Coleoptera	Mordellidae	Mordellinae	Mordellaria	Mordellaria serval	BOLD:ABX3317
TO-6-30-07-2018_COI_2nd	COI-5P	Illumina MiSeq	412118	8	5	396.5	99.7146	Arthropoda	Insecta	Lepidoptera	Crambidae	Scopariinae	Eudonia, Scoparia	Scoparia basalis-cineromedia, Scoparia basalis, Eudonia heterosalis	BOLD:AAC3633
TO-6-30-07-2018_COI_2nd	COI-5P	Illumina MiSeq	412118	11	9	394.727	99.6326	Arthropoda	Insecta	Lepidoptera	Erebidae	Arctiinae	Clemensia	Clemensia albata	BOLD:ACF3441
TO-6-30-07-2018_COI_2nd	COI-5P	Illumina MiSeq	412118	66	29	397	99.5235	Arthropoda	Insecta	Psocodea	Caeciliusidae	Caeciliusinae	Valenzuela	Valenzuela flavidus	BOLD:AAN8447
TO-6-30-07-2018_COI_2nd	COI-5P	Illumina MiSeq	412118	23	13	409.913	98.5585	Arthropoda	Insecta	Coleoptera	Curculionidae	Scolytinae	Xyleborus, Xylosandrus	Xylosandrus germanus, Xyleborus germanus	BOLD:AAF7523
TO-6-30-07-2018_COI_2nd	COI-5P	Illumina MiSeq	412118	2619	736	395.444	99.8214	Arthropoda	Insecta	Psocodea	Psocidae	Psocinae	Trichadenotecnum	Trichadenotecnum alexanderae complex	BOLD:ACE6318
TO-6-30-07-2018_COI_2nd	COI-5P	Illumina MiSeq	412118	1	1	395	98.9873	Arthropoda	Insecta	Psocodea	Ectopsocidae		Ectopsocus	Ectopsocus meridionalis	BOLD:AAM8931
TO-6-30-07-2018_COI_2nd	COI-5P	Illumina MiSeq	412118	7547	1877	399.957	98.8391	Arthropoda	Insecta	Diptera	Cecidomyiidae				BOLD:ACA5902
TO-6-30-07-2018_COI_2nd	COI-5P	Illumina MiSeq	412118	185	72	395.962	99.7672	Arthropoda	Insecta	Hymenoptera	Vespidae	Vespinae	Vespula	Vespula vidua	BOLD:AAN8137
TO-6-30-07-2018_COI_2nd	COI-5P	Illumina MiSeq	412118	891	285	395.331	97.9349	Arthropoda	Insecta	Diptera	Chironomidae	Chironominae			BOLD:ACA4844
TO-6-30-07-2018_COI_2nd	COI-5P	Illumina MiSeq	412118	64	29	394.859	99.3038	Arthropoda	Insecta	Diptera	Cecidomyiidae				BOLD:ACO5073
TO-6-30-07-2018_COI_2nd	COI-5P	Illumina MiSeq	412118	49	23	400.265	99.4904	Arthropoda	Insecta	Lepidoptera	Erebidae	Arctiinae	Halysidota	Halysidota tessellaris	BOLD:AAA3425
TO-6-30-07-2018_COI_2nd	COI-5P	Illumina MiSeq	412118	5620	1114	395.115	97.622	Arthropoda	Insecta	Psocodea	Psocidae				BOLD:ADK9762
TO-6-30-07-2018_COI_2nd	COI-5P	Illumina MiSeq	412118	3734	1068	396.31	99.3241	Arthropoda	Insecta	Lepidoptera	Noctuidae	Noctuinae	Spaelotis	Spaelotis clandestina, Spaelotis quadricava, Spaelotis velicava, Spaelotis bicava, Spaelotis havilae, Spaelotis unicava, Spaelotis suecica	BOLD:ABZ2365
TO-6-30-07-2018_COI_2nd	COI-5P	Illumina MiSeq	412118	31	16	396.258	98.787	Arthropoda	Insecta	Diptera	Phoridae	Metopininae	Megaselia		BOLD:AAU6600
TO-6-30-07-2018_COI_2nd	COI-5P	Illumina MiSeq	412118	16	6	392.75	98.2106	Arthropoda	Insecta	Hymenoptera	Mymaridae		Alaptus		BOLD:ACL7984
TO-6-30-07-2018_COI_2nd	COI-5P	Illumina MiSeq	412118	8	3	395	97.6266	Arthropoda	Insecta	Diptera	Cecidomyiidae				BOLD:ABZ7164
TO-6-30-07-2018_COI_2nd	COI-5P	Illumina MiSeq	412118	10	3	395	99.2857	Arthropoda	Insecta	Diptera	Psychodidae				BOLD:ACY6029
TO-6-30-07-2018_COI_2nd	COI-5P	Illumina MiSeq	412118	369	162	394.805	99.7127	Arthropoda	Insecta	Hemiptera	Aphididae	Calaphidinae	Tinocallis	Tinocallis ulmifolii	BOLD:AAF7491
TO-6-30-07-2018_COI_2nd	COI-5P	Illumina MiSeq	412118	2125	644	396.083	99.8065	Arthropoda	Insecta	Diptera	Dolichopodidae	Dolichopodinae			BOLD:AAM6784
TO-6-30-07-2018_COI_2nd	COI-5P	Illumina MiSeq	412118	6	6	402.5	99.3012	Arthropoda	Insecta	Hymenoptera	Diprionidae	Diprioninae	Neodiprion	Neodiprion sertifer	BOLD:AAG7795
TO-6-30-07-2018_COI_2nd	COI-5P	Illumina MiSeq	412118	8	4	394.75	99.1453	Arthropoda	Insecta	Diptera	Chloropidae	Chloropinae	Thaumatomyia	Thaumatomyia glabra	BOLD:ABY9688
TO-6-30-07-2018_COI_2nd	COI-5P	Illumina MiSeq	412118	3516	1018	395.481	99.8107	Arthropoda	Insecta	Hemiptera	Miridae	Mirinae	Phytocoris	Phytocoris salicis, Phytocoris canadensis	BOLD:AAH9372
TO-6-30-07-2018_COI_2nd	COI-5P	Illumina MiSeq	412118	1	1	395	100	Arthropoda	Insecta	Diptera	Cecidomyiidae				BOLD:ACK1651
TO-6-30-07-2018_COI_2nd	COI-5P	Illumina MiSeq	412118	11	4	395	99.931	Arthropoda	Insecta	Diptera	Cecidomyiidae				BOLD:ACE5281
TO-6-30-07-2018_COI_2nd	COI-5P	Illumina MiSeq	412118	2	2	402.5	100	Arthropoda	Insecta	Diptera	Phoridae	Metopininae	Megaselia		BOLD:ABW1226
TO-6-30-07-2018_COI_2nd	COI-5P	Illumina MiSeq	412118	33	16	399.879	99.5864	Arthropoda	Insecta	Hemiptera	Aphididae	Drepanosiphinae	Drepanaphis	Drepanaphis parva	BOLD:ACA8269
TO-6-30-07-2018_COI_2nd	COI-5P	Illumina MiSeq	412118	15	8	397.933	99.8674	Arthropoda	Insecta	Diptera	Chironomidae	Chironominae			BOLD:AAG5457
TO-6-30-07-2018_COI_2nd	COI-5P	Illumina MiSeq	412118	1	1	410	100	Arthropoda	Insecta	Diptera	Chironomidae				BOLD:ACV5536
TO-6-30-07-2018_COI_2nd	COI-5P	Illumina MiSeq	412118	85	33	403.165	99.7707	Arthropoda	Insecta	Diptera	Cecidomyiidae				BOLD:ADX2938
TO-6-30-07-2018_COI_2nd	COI-5P	Illumina MiSeq	412118	5	1	410	100	Arthropoda	Insecta	Diptera	Cecidomyiidae				BOLD:AAU6476
TO-6-30-07-2018_COI_2nd	COI-5P	Illumina MiSeq	412118	252	104	395.373	98.8381	Arthropoda	Insecta	Psocodea	Lepidopsocidae	Lepidopsocinae	Echmepteryx	Echmepteryx hageni	BOLD:AAP4625
TO-6-30-07-2018_COI_2nd	COI-5P	Illumina MiSeq	412118	10	4	409.9	97.2927	Arthropoda	Insecta	Diptera	Cecidomyiidae				BOLD:ACD0161
TO-6-30-07-2018_COI_2nd	COI-5P	Illumina MiSeq	412118	15	7	396.067	99.8656	Arthropoda	Insecta	Diptera	Cecidomyiidae				BOLD:ACB3275
TO-6-30-07-2018_COI_2nd	COI-5P	Illumina MiSeq	412118	1035	324	395.533	99.0778	Arthropoda	Insecta	Diptera	Cecidomyiidae				BOLD:AAN5233
TO-6-30-07-2018_COI_2nd	COI-5P	Illumina MiSeq	412118	56	29	397.018	99.4825	Arthropoda	Insecta	Diptera	Cecidomyiidae				BOLD:ACU1462
TO-6-30-07-2018_COI_2nd	COI-5P	Illumina MiSeq	412118	9	7	395	99.128	Arthropoda	Insecta	Hymenoptera	Braconidae	Euphorinae	Euphoriella		BOLD:ACC6829
TO-6-30-07-2018_COI_2nd	COI-5P	Illumina MiSeq	412118	2	2	394	97.5949	Arthropoda	Insecta	Diptera	Cecidomyiidae				BOLD:ADJ2631
TO-6-30-07-2018_COI_2nd	COI-5P	Illumina MiSeq	412118	8	4	396.5	98.6145	Arthropoda	Insecta	Psocodea	Caeciliusidae	Caeciliusinae	Valenzuela	Valenzuela flavidus	BOLD:AAH3228
TO-6-30-07-2018_COI_2nd	COI-5P	Illumina MiSeq	412118	98	40	396.337	98.4754	Arthropoda	Insecta	Diptera	Cecidomyiidae				BOLD:ABX9505
TO-6-30-07-2018_COI_2nd	COI-5P	Illumina MiSeq	412118	1	1	380	99.7368	Arthropoda	Insecta	Hymenoptera	Platygastridae	Scelioninae	Telenomus		BOLD:ACC7846
TO-6-30-07-2018_COI_2nd	COI-5P	Illumina MiSeq	412118	1	1	410	98.5714	Arthropoda	Insecta	Coleoptera	Nitidulidae	Cryptarchinae	Glischrochilus	Glischrochilus fasciatus	BOLD:ABY3283
TO-6-30-07-2018_COI_2nd	COI-5P	Illumina MiSeq	412118	10708	2562	396.079	99.3127	Arthropoda	Insecta	Diptera	Cecidomyiidae				BOLD:ADH9964
TO-6-30-07-2018_COI_2nd	COI-5P	Illumina MiSeq	412118	10	6	395	99.7468	Arthropoda	Insecta	Psocodea	Caeciliusidae	Caeciliusinae	Valenzuela		BOLD:ADL3894
TO-6-30-07-2018_COI_2nd	COI-5P	Illumina MiSeq	412118	1	1	410	97.0732	Arthropoda	Insecta	Diptera	Cecidomyiidae				BOLD:ABY0398
TO-6-30-07-2018_COI_2nd	COI-5P	Illumina MiSeq	412118	1	1	395	98.481	Arthropoda	Insecta	Diptera	Culicidae	Anophelinae	Anopheles	Anopheles barberi	BOLD:AAC8265
TO-6-30-07-2018_COI_2nd	COI-5P	Illumina MiSeq	412118	9	9	395	98.706	Arthropoda	Insecta	Diptera	Cecidomyiidae				BOLD:AAN5200
TO-6-30-07-2018_COI_2nd	COI-5P	Illumina MiSeq	412118	92	27	404.957	99.8651	Arthropoda	Insecta	Diptera	Cecidomyiidae				BOLD:AAN5207
TO-6-30-07-2018_COI_2nd	COI-5P	Illumina MiSeq	412118	24	11	396.75	99.8949	Arthropoda	Insecta	Diptera	Cecidomyiidae				BOLD:AAN5205
TO-6-30-07-2018_COI_2nd	COI-5P	Illumina MiSeq	412118	2	1	410	100	Arthropoda	Insecta	Psocodea	Liposcelididae	Liposcelidinae	Liposcelis		BOLD:ADJ4720
TO-6-30-07-2018_COI_2nd	COI-5P	Illumina MiSeq	412118	1	1	410	99.7561	Arthropoda	Insecta	Lepidoptera	Pyralidae	Phycitinae	Pyla, Canarsia	Canarsia ulmiarrosorella	BOLD:AAB7676
TO-6-30-07-2018_COI_2nd	COI-5P	Illumina MiSeq	412118	3	2	395	99.6624								BOLD:ADZ2507
TO-6-30-07-2018_COI_2nd	COI-5P	Illumina MiSeq	412118	9	9	401.667	99.4391	Arthropoda	Insecta	Lepidoptera	Tortricidae	Tortricinae	Platynota	Platynota semiustana PS2, Platynota semiustana	BOLD:ABY7900
TO-6-30-07-2018_COI_2nd	COI-5P	Illumina MiSeq	412118	5	4	401	99.548	Arthropoda	Insecta	Neuroptera	Chrysopidae	Chrysopinae	Chrysoperla	Chrysoperla rufilabris	BOLD:AAG2026
TO-6-30-07-2018_COI_2nd	COI-5P	Illumina MiSeq	412118	10	8	410	99.5122	Arthropoda	Insecta	Hemiptera	Cicadellidae	Typhlocybinae	Empoasca	Empoasca fabae	BOLD:AAG2868
TO-6-30-07-2018_COI_2nd	COI-5P	Illumina MiSeq	412118	11	6	394.818	99.7848	Arthropoda	Insecta	Trichoptera	Hydropsychidae	Smicrideinae	Smicridea	Smicridea turrialbana	BOLD:ADX4802
TO-6-30-07-2018_COI_2nd	COI-5P	Illumina MiSeq	412118	24	10	402.417	99.5817	Arthropoda	Insecta	Hemiptera	Cicadellidae	Deltocephalinae	Osbornellus	Osbornellus auronitens, Osbornellus limosus	BOLD:AAO4039
TO-6-30-07-2018_COI_2nd	COI-5P	Illumina MiSeq	412118	1	1	410	98.2927	Arthropoda	Insecta	Diptera	Cecidomyiidae				BOLD:ACU5629
TO-6-30-07-2018_COI_2nd	COI-5P	Illumina MiSeq	412118	4	3	398.5	97.3045	Arthropoda	Insecta	Diptera	Cecidomyiidae				BOLD:ACO1730
TO-6-30-07-2018_COI_2nd	COI-5P	Illumina MiSeq	412118	155	55	396.432	97.8696	Arthropoda	Insecta	Diptera	Phoridae	Metopininae	Megaselia	Megaselia hirticrus	BOLD:AAG3316
TO-6-30-07-2018_COI_2nd	COI-5P	Illumina MiSeq	412118	126	55	395.183	99.8284	Arthropoda	Insecta	Hemiptera	Flatidae	Flatinae	Flatormenis, Anormenis	Flatormenis proxima	BOLD:AAO4031
TO-6-30-07-2018_COI_2nd	COI-5P	Illumina MiSeq	412118	54	34	398.574	99.5369	Arthropoda	Insecta	Coleoptera	Leiodidae	Leiodinae	Anisotoma	Anisotoma obsoleta	BOLD:AAR3435
TO-6-30-07-2018_COI_2nd	COI-5P	Illumina MiSeq	412118	25	10	407.64	99.6857	Arthropoda	Insecta	Diptera	Phoridae	Metopininae	Megaselia		BOLD:AAG3251
TO-6-30-07-2018_COI_2nd	COI-5P	Illumina MiSeq	412118	6638	1737	398.538	99.7961	Arthropoda	Insecta	Diptera	Cecidomyiidae				BOLD:ACJ0207
TO-6-30-07-2018_COI_2nd	COI-5P	Illumina MiSeq	412118	2	2	402.5	98.8793	Arthropoda	Insecta	Diptera	Cecidomyiidae				BOLD:ACK3142
TO-6-30-07-2018_COI_2nd	COI-5P	Illumina MiSeq	412118	51	27	395.235	98.3033	Arthropoda	Insecta	Diptera	Clusiidae	Sobarocephalinae	Sobarocephala	Sobarocephala latifrons	BOLD:AAF4821
TO-6-30-07-2018_COI_2nd	COI-5P	Illumina MiSeq	412118	2	2	402.5	97.8851	Arthropoda	Insecta	Diptera	Cecidomyiidae				BOLD:AAY6376
TO-6-30-07-2018_COI_2nd	COI-5P	Illumina MiSeq	412118	2	2	395	98.9873	Arthropoda	Insecta	Diptera	Chironomidae	Orthocladiinae	Corynoneura	Corynoneura scutellata, Corynoneura gratias	BOLD:AAN5330
TO-6-30-07-2018_COI_2nd	COI-5P	Illumina MiSeq	412118	13	7	396	99.6883	Arthropoda	Insecta	Diptera	Cecidomyiidae	Cecidomyiinae	Dasineura	Dasineura apicata	BOLD:ADE3651
TO-6-30-07-2018_COI_2nd	COI-5P	Illumina MiSeq	412118	19	4	395.737	99.8398	Arthropoda	Insecta	Coleoptera	Mycetophagidae	Mycetophaginae	Litargus	Litargus tetraspilotus	BOLD:AAU7327
TO-6-30-07-2018_COI_2nd	COI-5P	Illumina MiSeq	412118	2	2	394.5	97.2117	Arthropoda	Insecta	Diptera	Cecidomyiidae				BOLD:ADH9963
TO-6-30-07-2018_COI_2nd	COI-5P	Illumina MiSeq	412118	71	37	406.563	99.5356	Arthropoda	Insecta	Diptera	Limoniidae	Limoniinae	Discobola	Discobola annulata	BOLD:AAF4967
TO-6-30-07-2018_COI_2nd	COI-5P	Illumina MiSeq	412118	10	6	395	98.2278	Arthropoda	Insecta	Hemiptera	Cicadellidae	Macropsinae	Macropsis	Macropsis basalis	BOLD:ACC9200
TO-6-30-07-2018_COI_2nd	COI-5P	Illumina MiSeq	412118	2	2	395	99.3671								BOLD:ADZ7313
TO-6-30-07-2018_COI_2nd	COI-5P	Illumina MiSeq	412118	211	88	405.483	97.6414	Arthropoda	Insecta	Coleoptera	Latridiidae	Latridiinae	Stephostethus	Stephostethus liratus	BOLD:ABA9100
TO-6-30-07-2018_COI_2nd	COI-5P	Illumina MiSeq	412118	1750	541	395.213	99.5489	Arthropoda	Insecta	Hymenoptera	Braconidae	Euphorinae	Leiophron, Euphoriella	Leiophron sp. YMZ359_Euphoriella_FL, Leiophron sp. YMZ081_Euphoriella_MB	BOLD:AAG8261
TO-6-30-07-2018_COI_2nd	COI-5P	Illumina MiSeq	412118	625	233	394.974	99.6318	Arthropoda	Insecta	Coleoptera	Mordellidae	Mordellinae	Mordellaria	Mordellaria serval	BOLD:AAU7283
TO-6-30-07-2018_COI_2nd	COI-5P	Illumina MiSeq	412118	1	1	395	98.2278	Arthropoda	Insecta	Coleoptera	Corylophidae	Corylophinae	Orthoperus	Orthoperus scutellaris	BOLD:AAU7040
TO-6-30-07-2018_COI_2nd	COI-5P	Illumina MiSeq	412118	11	7	399	98.5009	Arthropoda	Insecta	Diptera	Psychodidae	Psychodinae	Psychoda	Psychoda trinodulosa	BOLD:AAN8770
TO-6-30-07-2018_COI_2nd	COI-5P	Illumina MiSeq	412118	139	63	394.914	98.5883	Arthropoda	Insecta	Psocodea	Caeciliusidae	Caeciliusinae	Valenzuela		BOLD:AAM8930
TO-6-30-07-2018_COI_2nd	COI-5P	Illumina MiSeq	412118	31	11	395.935	98.6315	Arthropoda	Insecta	Psocodea	Lachesillidae	Lachesillinae	Lachesilla		BOLD:ABA6550
TO-6-30-07-2018_COI_2nd	COI-5P	Illumina MiSeq	412118	2	2	395	99.6203	Arthropoda	Insecta	Coleoptera	Dermestidae	Megatominae	Anthrenus	Anthrenus fuscus	BOLD:AAG2033
TO-6-30-07-2018_COI_2nd	COI-5P	Illumina MiSeq	412118	9	5	401.667	99.1843	Arthropoda	Insecta	Diptera	Sciaridae		Scatopsciara		BOLD:ABY0363
TO-6-30-07-2018_COI_2nd	COI-5P	Illumina MiSeq	412118	22	10	395	99.3211	Arthropoda	Insecta	Diptera	Cecidomyiidae				BOLD:ADI2828
TO-6-30-07-2018_COI_2nd	COI-5P	Illumina MiSeq	412118	24	13	406.25	98.3583	Arthropoda	Insecta	Diptera	Cecidomyiidae				BOLD:ACK1745
TO-6-30-07-2018_COI_2nd	COI-5P	Illumina MiSeq	412118	2	1	395	99.7442	Arthropoda	Insecta	Hemiptera	Nabidae	Nabinae	Hoplistoscelis	Hoplistoscelis sordidus	BOLD:ABV2541
TO-6-30-07-2018_COI_2nd	COI-5P	Illumina MiSeq	412118	9	6	395	99.5499								BOLD:ADZ5119
TO-6-30-07-2018_COI_2nd	COI-5P	Illumina MiSeq	412118	479	182	398.509	99.5369	Arthropoda	Insecta	Diptera	Polleniidae		Pollenia	Pollenia griseotomentosa, Pollenia rudis	BOLD:AAI2766
TO-6-30-07-2018_COI_2nd	COI-5P	Illumina MiSeq	412118	1	1	395	100	Arthropoda	Insecta	Coleoptera	Carabidae	Harpalinae	Stenolophus	Stenolophus ochropezus	BOLD:AAH0147
TO-6-30-07-2018_COI_2nd	COI-5P	Illumina MiSeq	412118	26	12	407.077	99.5238	Arthropoda	Insecta	Diptera	Cecidomyiidae				BOLD:AAH3754
TO-6-30-07-2018_COI_2nd	COI-5P	Illumina MiSeq	412118	346	123	399.905	98.1423	Arthropoda	Insecta	Diptera	Cecidomyiidae				BOLD:AAG3625
TO-6-30-07-2018_COI_2nd	COI-5P	Illumina MiSeq	412118	23	13	395.565	98.2421	Arthropoda	Insecta	Diptera	Cecidomyiidae				BOLD:AAN5192
TO-6-30-07-2018_COI_2nd	COI-5P	Illumina MiSeq	412118	24	9	396.167	99.1582	Arthropoda	Insecta	Diptera	Cecidomyiidae				BOLD:ABV1330
TO-6-30-07-2018_COI_2nd	COI-5P	Illumina MiSeq	412118	1	1	388	98.9691	Arthropoda	Insecta	Thysanoptera	Thripidae	Thripinae	Aptinothrips	Aptinothrips stylifer	BOLD:ACX9120
TO-6-30-07-2018_COI_2nd	COI-5P	Illumina MiSeq	412118	54	17	398.259	99.8845	Arthropoda	Insecta	Diptera	Cecidomyiidae	Cecidomyiinae			BOLD:ACA7858
TO-6-30-07-2018_COI_2nd	COI-5P	Illumina MiSeq	412118	1	1	395	100	Arthropoda	Insecta	Diptera	Cecidomyiidae				BOLD:ACI5772
TO-6-30-07-2018_COI_2nd	COI-5P	Illumina MiSeq	412118	29	16	396.034	98.7011	Arthropoda	Insecta	Diptera	Dolichopodidae	Diaphorinae	Chrysotus	Chrysotus sp., Chrysotus sp. nr. obliquus	BOLD:AAG9668
TO-6-30-07-2018_COI_2nd	COI-5P	Illumina MiSeq	412118	21	9	396.286	99.1948	Arthropoda	Insecta	Diptera	Cecidomyiidae				BOLD:AAY6112
TO-6-30-07-2018_COI_2nd	COI-5P	Illumina MiSeq	412118	16	7	395	98.3228	Arthropoda	Insecta	Diptera	Cecidomyiidae				BOLD:ABY4154
TO-6-30-07-2018_COI_2nd	COI-5P	Illumina MiSeq	412118	21	9	403.524	99.6892	Arthropoda	Insecta	Diptera	Polleniidae		Pollenia	Pollenia pediculata	BOLD:AAG6745
TO-6-30-07-2018_COI_2nd	COI-5P	Illumina MiSeq	412118	1	1	410	98.5366	Arthropoda	Insecta	Coleoptera	Tetratomidae	Eustrophinae	Eustrophus	Eustrophus tomentosus	BOLD:ACI7017
TO-6-30-07-2018_COI_2nd	COI-5P	Illumina MiSeq	412118	44	13	394.955	99.5972	Arthropoda	Insecta	Psocodea	Psocidae	Amphigerontiinae	Blastopsocus	Blastopsocus semistriatus	BOLD:ACL6109
TO-6-30-07-2018_COI_2nd	COI-5P	Illumina MiSeq	412118	2386	767	400.324	99.0788	Arthropoda	Insecta	Lepidoptera	Oecophoridae	Oecophorinae	Eido	Eido trimaculella	BOLD:AAB7910
TO-6-30-07-2018_COI_2nd	COI-5P	Illumina MiSeq	412118	12	8	396	99.5999	Arthropoda	Insecta	Hemiptera	Cicadellidae	Deltocephalinae	Paraphlepsius	Paraphlepsius apertus, Paraphlepsius irroratus	BOLD:AAG2898
TO-6-30-07-2018_COI_2nd	COI-5P	Illumina MiSeq	412118	3361	983	395.299	99.7924	Arthropoda	Insecta	Lepidoptera	Geometridae	Ennominae	Nematocampa	Nematocampa limbata, Nematocampa resistaria	BOLD:AAA3400
TO-6-30-07-2018_COI_2nd	COI-5P	Illumina MiSeq	412118	57	21	394.86	98.5564	Arthropoda	Insecta	Diptera	Mycetophilidae	Sciophilinae	Leptomorphus	Leptomorphus hyalinus	BOLD:AAG4957
TO-6-30-07-2018_COI_2nd	COI-5P	Illumina MiSeq	412118	72	30	395.194	98.8391	Arthropoda	Insecta	Coleoptera	Cerambycidae	Lamiinae	Graphisurus	Graphisurus fasciatus	BOLD:AAD6547
TO-6-30-07-2018_COI_2nd	COI-5P	Illumina MiSeq	412118	111	55	409.802	98.7871	Arthropoda	Insecta	Coleoptera	Silphidae	Nicrophorinae	Nicrophorus	Nicrophorus orbicollis	BOLD:AAE1939
TO-6-30-07-2018_COI_2nd	COI-5P	Illumina MiSeq	412118	6	2	395	99.9578	Arthropoda	Insecta	Diptera	Culicidae	Culicinae	Aedes	Aedes fitchii, Aedes excrucians, Aedes euedes	BOLD:AAD4406
TO-6-30-07-2018_COI_2nd	COI-5P	Illumina MiSeq	412118	2296	647	395.541	99.3202	Arthropoda	Insecta	Psocodea	Psocidae	Psocinae	Loensia		BOLD:AAP4633
TO-6-30-07-2018_COI_2nd	COI-5P	Illumina MiSeq	412118	3	2	383	99.3908	Arthropoda	Insecta	Thysanoptera	Phlaeothripidae	Phlaeothripinae	Haplothrips	Haplothrips sp. 170621002, Haplothrips sp., Haplothrips sp. 2 JJ-2018	BOLD:AAG2812
TO-6-30-07-2018_COI_2nd	COI-5P	Illumina MiSeq	412118	7	7	399.571	97.249	Arthropoda	Insecta	Diptera	Cecidomyiidae				BOLD:ACM1820
TO-6-30-07-2018_COI_2nd	COI-5P	Illumina MiSeq	412118	12	7	395	99.4726	Arthropoda	Insecta	Diptera	Cecidomyiidae				BOLD:AAY6450
TO-6-30-07-2018_COI_2nd	COI-5P	Illumina MiSeq	412118	41	16	395.39	98.5877	Arthropoda	Insecta	Hemiptera	Phylloxeridae	Phylloxerininae	Phylloxerina		BOLD:AAI2960
TO-6-30-07-2018_COI_2nd	COI-5P	Illumina MiSeq	412118	33	21	396.303	99.5627	Arthropoda	Insecta	Psocodea	Caeciliusidae	Caeciliusinae	Valenzuela		BOLD:ADL0094
TO-6-30-07-2018_COI_2nd	COI-5P	Illumina MiSeq	412118	1	1	395	99.7468	Arthropoda	Insecta	Diptera	Chironomidae	Orthocladiinae	Smittia	Smittia sp. 8ES	BOLD:ACP4736
TO-6-30-07-2018_COI_2nd	COI-5P	Illumina MiSeq	412118	8	6	402.5	99.7245	Arthropoda	Insecta	Coleoptera	Curculionidae	Entiminae	Polydrusus	Polydrusus formosus	BOLD:AAB8911
TO-6-30-07-2018_COI_2nd	COI-5P	Illumina MiSeq	412118	5	2	395	98.6329	Arthropoda	Insecta	Diptera	Culicidae	Culicinae	Culex	Culex territans	BOLD:ABY7666
TO-6-30-07-2018_COI_2nd	COI-5P	Illumina MiSeq	412118	3	3	400	98.0025	Arthropoda	Insecta	Diptera	Cecidomyiidae				BOLD:ACC7800
TO-6-30-07-2018_COI_2nd	COI-5P	Illumina MiSeq	412118	53	30	395.34	98.758	Arthropoda	Insecta	Psocodea	Psocidae	Psocinae	Cerastipsocus		BOLD:ABW5646
TO-6-30-07-2018_COI_2nd	COI-5P	Illumina MiSeq	412118	5	4	401	98.7039	Arthropoda	Insecta	Hymenoptera	Formicidae	Myrmicinae	Temnothorax	Temnothorax ambiguus	BOLD:AAG0685
TO-6-30-07-2018_COI_2nd	COI-5P	Illumina MiSeq	412118	23	13	397.565	99.4847	Arthropoda	Insecta	Hemiptera	Phylloxeridae	Phylloxerinae	Phylloxera		BOLD:ADB4871
TO-6-30-07-2018_COI_2nd	COI-5P	Illumina MiSeq	412118	2	2	402	97.8759	Arthropoda	Insecta	Diptera	Cecidomyiidae				BOLD:ADI8494
TO-6-30-07-2018_COI_2nd	COI-5P	Illumina MiSeq	412118	107	50	396.206	99.7001	Arthropoda	Insecta	Diptera	Cecidomyiidae	Cecidomyiinae	Dasineura	Dasineura sp.	BOLD:ACE3371
TO-6-30-07-2018_COI_2nd	COI-5P	Illumina MiSeq	412118	5	3	409.8	99.9023								BOLD:ADY5706
TO-6-30-07-2018_COI_2nd	COI-5P	Illumina MiSeq	412118	6	4	395	98.8608	Arthropoda	Insecta	Diptera	Dolichopodidae				BOLD:AAG9743
TO-6-30-07-2018_COI_2nd	COI-5P	Illumina MiSeq	412118	127	57	396.26	98.3168	Arthropoda	Insecta	Diptera	Dolichopodidae				BOLD:AAG9740
TO-6-30-07-2018_COI_2nd	COI-5P	Illumina MiSeq	412118	2	1	395	97.7215	Arthropoda	Insecta	Diptera	Chironomidae	Chironominae	Dicrotendipes	Dicrotendipes tritomus	BOLD:AAC0706
TO-6-30-07-2018_COI_2nd	COI-5P	Illumina MiSeq	412118	349	155	395.057	99.2152	Arthropoda	Insecta	Coleoptera	Mordellidae	Mordellinae	Mordellaria	Mordellaria serval	BOLD:ABX8545
TO-6-30-07-2018_COI_2nd	COI-5P	Illumina MiSeq	412118	317	143	397.331	98.9725	Arthropoda	Insecta	Coleoptera	Synchroidae		Synchroa	Synchroa punctata	BOLD:AAH0375
TO-6-30-07-2018_COI_2nd	COI-5P	Illumina MiSeq	412118	1	1	395	98.481	Arthropoda	Insecta	Lepidoptera	Gelechiidae	Gelechiinae	Recurvaria, Pseudochelaria	Recurvaria nanella	BOLD:AAB2851
TO-6-30-07-2018_COI_2nd	COI-5P	Illumina MiSeq	412118	32	13	395.094	99.9051	Arthropoda	Insecta	Coleoptera	Carabidae	Harpalinae	Pterostichus	Pterostichus luctuosus	BOLD:ADT0047
TO-6-30-07-2018_COI_2nd	COI-5P	Illumina MiSeq	412118	1	1	395	99.2405	Arthropoda	Insecta	Coleoptera	Carabidae	Harpalinae	Pterostichus	Pterostichus caudicalis, Pterostichus luctuosus	BOLD:ADT0048
TO-6-30-07-2018_COI_2nd	COI-5P	Illumina MiSeq	412118	107	37	395.159	99.3332	Arthropoda	Insecta	Diptera	Phoridae	Phorinae	Chaetopleurophora		BOLD:AAN8699
TO-6-30-07-2018_COI_2nd	COI-5P	Illumina MiSeq	412118	1087	386	399.755	99.0852	Arthropoda	Insecta	Psocodea	Peripsocidae		Peripsocus	Peripsocus subfasciatus, Peripsocus cf. alboguttatus	BOLD:AAN8450
TO-6-30-07-2018_COI_2nd	COI-5P	Illumina MiSeq	412118	6	4	400.167	99.9156	Arthropoda	Insecta	Hemiptera	Miridae	Mirinae	Phytocoris	Phytocoris canadensis, Phytocoris eximius	BOLD:AAH2477
TO-6-30-07-2018_COI_2nd	COI-5P	Illumina MiSeq	412118	1132	425	395.727	98.7713	Arthropoda	Insecta	Coleoptera	Zopheridae	Colydiinae	Synchita	Synchita fuliginosa	BOLD:ACC1428
TO-6-30-07-2018_COI_2nd	COI-5P	Illumina MiSeq	412118	30	18	396.367	97.5535	Arthropoda	Insecta	Lepidoptera	Noctuidae	Noctuinae	Abagrotis	Abagrotis anchocelioides	BOLD:ACE6487
TO-6-30-07-2018_COI_2nd	COI-5P	Illumina MiSeq	412118	984	348	397.271	99.5501	Arthropoda	Insecta	Trichoptera	Phryganeidae, Limnephilidae	Phryganeinae	Ptilostomis, Phryganea	Phryganea cinerea, Ptilostomis ocellifera	BOLD:AAA9748
TO-6-30-07-2018_COI_2nd	COI-5P	Illumina MiSeq	412118	1	1	395	100	Arthropoda	Insecta	Coleoptera	Corylophidae	Corylophinae	Clypastraea	Clypastraea lunata	BOLD:AAN6155
TO-6-30-07-2018_COI_2nd	COI-5P	Illumina MiSeq	412118	1201	368	395.998	98.5725	Arthropoda	Insecta	Diptera	Phoridae	Metopininae	Gymnophora	Gymnophora luteiventris	BOLD:AAG3292
TO-6-30-07-2018_COI_2nd	COI-5P	Illumina MiSeq	412118	20	13	396.45	99.138	Arthropoda	Insecta	Hymenoptera	Megaspilidae	Megaspilinae	Dendrocerus		BOLD:ACJ6543
TO-6-30-07-2018_COI_2nd	COI-5P	Illumina MiSeq	412118	1282	420	395.259	99.6333	Arthropoda	Insecta	Coleoptera	Elateridae	Dendrometrinae	Hemicrepidius	Hemicrepidius memnonius	BOLD:AAH2373
TO-6-30-07-2018_COI_2nd	COI-5P	Illumina MiSeq	412118	1	1	410	99.0244	Heterokontophyta	Oomycota	Pythiales	Pythiaceae		Phytopythium	Phytopythium montanum	BOLD:AAO6871
TO-6-30-07-2018_COI_2nd	COI-5P	Illumina MiSeq	412118	1	1	410	99.7561	Heterokontophyta	Oomycota	Peronosporales	Peronosporaceae		Peronospora	Peronospora manshurica	BOLD:ACP1739
TO-6-30-07-2018_COI_2nd	COI-5P	Illumina MiSeq	412118	1	1	410	100	Heterokontophyta	Oomycota	Peronosporales	Peronosporaceae		Peronospora	Peronospora romanica, Peronospora medicaginis-orbicularis, Peronospora aestivalis	BOLD:ACP0446
TO-6-30-07-2018_COI_2nd	COI-5P	Illumina MiSeq	412118	32	12	405.031	98.9917	Heterokontophyta	Oomycota						TAX:23716
TO-6-30-07-2018_COI_2nd	COI-5P	Illumina MiSeq	412118	48	21	396.271	99.8527	Arthropoda	Insecta	Coleoptera	Curculionidae	Scolytinae	Xyleborinus	Xyleborinus saxeseni	BOLD:AAB9578
TO-6-30-07-2018_COI_2nd	COI-5P	Illumina MiSeq	412118	700	319	409.933	98.8575	Arthropoda	Insecta	Coleoptera	Nitidulidae	Cryptarchinae	Glischrochilus	Glischrochilus fasciatus	BOLD:AAU6932
TO-6-30-07-2018_COI_2nd	COI-5P	Illumina MiSeq	412118	560	223	406.079	99.7571	Arthropoda	Insecta	Coleoptera	Curculionidae	Scolytinae	Anisandrus	Anisandrus maiche	BOLD:ABW4612
TO-6-30-07-2018_COI_2nd	COI-5P	Illumina MiSeq	412118	994	321	409.914	99.3794	Arthropoda	Insecta	Coleoptera	Curculionidae	Scolytinae	Xylosandrus	Xylosandrus germanus	BOLD:AAF7523
TO-6-30-07-2018_COI_2nd	COI-5P	Illumina MiSeq	412118	390	141	409.844	99.7932	Arthropoda	Insecta	Coleoptera	Curculionidae	Scolytinae	Anisandrus	Anisandrus sayi	BOLD:AAU7342
TO-6-30-07-2018_COI_2nd	COI-5P	Illumina MiSeq	412118	160	73	395.381	99.8087	Arthropoda	Insecta	Coleoptera	Nitidulidae	Cryptarchinae	Glischrochilus	Glischrochilus quadrisignatus	BOLD:AAG5778
TO-6-30-07-2018_COI_2nd	COI-5P	Illumina MiSeq	412118	21	15	407.095	99.7445	Arthropoda	Insecta	Coleoptera	Curculionidae	Scolytinae	Monarthrum	Monarthrum mali	BOLD:ACD0202
TO-6-30-07-2018_COI_2nd	COI-5P	Illumina MiSeq	412118	1	1	395	99.2405	Arthropoda	Insecta	Diptera	Ceratopogonidae	Ceratopogoninae	Culicoides		BOLD:AAM6184
TO-6-30-07-2018_COI_2nd	COI-5P	Illumina MiSeq	412118	1459	451	394.651	99.6473	Chordata	Mammalia	Carnivora	Procyonidae		Procyon	Procyon lotor	BOLD:AAA7409
TO-6-30-07-2018_COI_2nd	COI-5P	Illumina MiSeq	412118	4	3	402.5	99.6239	Arthropoda	Diplopoda	Julida	Julidae	Julinae	Julus, Leptoiulus	Leptoiulus proximus, Julus scandinavius	BOLD:AAH7469
TO-6-30-07-2018_COI_2nd	COI-5P	Illumina MiSeq	412118	216	75	398.787	97.9994	Arthropoda	Arachnida	Trombidiformes	Eupodidae				BOLD:AAL8177
TO-6-30-07-2018_COI_2nd	COI-5P	Illumina MiSeq	412118	49	40	396.755	99.6542	Arthropoda	Collembola	Symphypleona	Sminthurididae				BOLD:ACV4522
TO-6-30-07-2018_COI_2nd	COI-5P	Illumina MiSeq	412118	23	14	396.261	99.7803	Arthropoda	Collembola	Neelipleona	Neelidae		Megalothorax	Megalothorax willemi L6	BOLD:ACH4520
TO-6-30-07-2018_COI_2nd	COI-5P	Illumina MiSeq	412118	5	4	396	99.7983	Arthropoda	Collembola	Symphypleona	Dicyrtomidae				BOLD:ADL5992
TO-6-30-07-2018_COI_2nd	COI-5P	Illumina MiSeq	412118	9	7	394.889	98.1993	Arthropoda	Arachnida	Sarcoptiformes	Cymbaeremaeidae		Scapheremaeus		BOLD:ACD8945
TO-6-30-07-2018_COI_2nd	COI-5P	Illumina MiSeq	412118	130	58	395.3	99.3151	Arthropoda	Collembola	Entomobryomorpha	Isotomidae		Parisotoma	Parisotoma notabilis, Parisotoma notabilis L2	BOLD:AAB2868
TO-6-30-07-2018_COI_2nd	COI-5P	Illumina MiSeq	412118	2	2	395	99.6491	Arthropoda	Arachnida	Sarcoptiformes	Brachychthoniidae				BOLD:ACZ8886
TO-6-30-07-2018_COI_2nd	COI-5P	Illumina MiSeq	412118	778	300	395.74	99.37	Arthropoda	Arachnida	Trombidiformes	Eupodidae				BOLD:ACI9912
TO-6-30-07-2018_COI_2nd	COI-5P	Illumina MiSeq	412118	29	11	409.862	97.72	Arthropoda	Arachnida	Araneae	Trachelidae		Trachelas	Trachelas tranquillus	BOLD:ACN8290
TO-6-30-07-2018_COI_2nd	COI-5P	Illumina MiSeq	412118	6	2	410	98.696	Arthropoda	Collembola	Entomobryomorpha	Entomobryidae	Entomobryinae	Entomobrya		BOLD:ADI0838
TO-6-30-07-2018_COI_2nd	COI-5P	Illumina MiSeq	412118	26	14	400.692	99.8078	Arthropoda	Malacostraca	Isopoda	Philosciidae		Philoscia	Philoscia muscorum	BOLD:AAH4103
TO-6-30-07-2018_COI_2nd	COI-5P	Illumina MiSeq	412118	29	17	394.862	99.6856	Arthropoda	Arachnida	Trombidiformes	Ereynetidae				BOLD:ACY0663
TO-6-30-07-2018_COI_2nd	COI-5P	Illumina MiSeq	412118	24	11	395.042	99.557	Arthropoda	Collembola	Entomobryomorpha	Entomobryidae				BOLD:ACY3377
TO-6-30-07-2018_COI_2nd	COI-5P	Illumina MiSeq	412118	33	20	406.848	98.8909	Arthropoda	Arachnida	Sarcoptiformes	Nanorchestidae				BOLD:ACX7634
TO-6-30-07-2018_COI_2nd	COI-5P	Illumina MiSeq	412118	197	71	395.096	98.7551	Arthropoda	Collembola	Symphypleona	Sminthurididae				BOLD:ACV4528
TO-6-30-07-2018_COI_2nd	COI-5P	Illumina MiSeq	412118	8	6	400.375	99.2786	Arthropoda	Collembola	Entomobryomorpha	Entomobryidae	Lepidocyrtinae	Lepidocyrtus	Lepidocyrtus cyaneus	BOLD:AAA8820
TO-6-30-07-2018_COI_2nd	COI-5P	Illumina MiSeq	412118	17	9	394.824	99.6791	Arthropoda	Arachnida	Sarcoptiformes	Ceratozetidae				BOLD:ACV5233
TO-6-30-07-2018_COI_2nd	COI-5P	Illumina MiSeq	412118	7	4	394.857	99.385	Arthropoda	Malacostraca	Isopoda	Trichoniscidae	Trichoniscinae	Trichoniscus	Trichoniscus pusillus	BOLD:ABX0101
TO-6-30-07-2018_COI_2nd	COI-5P	Illumina MiSeq	412118	1	1	395	100	Arthropoda	Arachnida	Araneae	Philodromidae		Philodromus	Philodromus rufus	BOLD:AAB2768
TO-6-30-07-2018_COI_2nd	COI-5P	Illumina MiSeq	412118	1	1	395	97.9747	Arthropoda	Collembola	Symphypleona	Sminthurididae		Sminthurides	Sminthurides sp2	BOLD:AAG3939
TO-6-30-07-2018_COI_2nd	COI-5P	Illumina MiSeq	412118	7	4	394.857	99.2042	Arthropoda	Diplopoda	Julida	Blaniulidae		Choneiulus	Choneiulus palmatus	BOLD:AAO0683
TO-6-30-07-2018_COI_2nd	COI-5P	Illumina MiSeq	412118	11	7	408.636	98.5077	Arthropoda	Arachnida	Sarcoptiformes	Scheloribatidae				BOLD:AAH6515
TO-6-30-07-2018_COI_2nd	COI-5P	Illumina MiSeq	412118	68	24	395.147	99.8954	Arthropoda	Arachnida	Sarcoptiformes	Galumnidae				BOLD:ACV4882
TO-6-30-07-2018_COI_2nd	COI-5P	Illumina MiSeq	412118	15	7	395	99.6361	Arthropoda	Arachnida	Sarcoptiformes	Oripodidae				BOLD:ACM9363
TO-6-30-07-2018_COI_2nd	COI-5P	Illumina MiSeq	412118	21	19	397.857	98.9217	Arthropoda	Collembola	Entomobryomorpha	Entomobryidae	Lepidocyrtinae	Willowsia	Willowsia buski, Willowsia buskii	BOLD:AAA4664
TO-6-30-07-2018_COI_2nd	COI-5P	Illumina MiSeq	412118	17	10	403.765	99.7747	Arthropoda	Arachnida	Trombidiformes	Tydeidae				BOLD:ACV5008
TO-6-30-07-2018_COI_2nd	COI-5P	Illumina MiSeq	412118	14	7	397.143	98.7783	Arthropoda	Arachnida	Trombidiformes	Tydeidae				BOLD:ACY2568
TO-6-30-07-2018_COI_2nd	COI-5P	Illumina MiSeq	412118	15	4	395	99.6287	Arthropoda	Collembola	Entomobryomorpha	Tomoceridae				BOLD:ACO4426
TO-6-30-07-2018_COI_2nd	COI-5P	Illumina MiSeq	412118	1	1	395	100	Arthropoda	Arachnida	Trombidiformes	Tydeidae				BOLD:ACY9903
TO-6-30-07-2018_COI_2nd	COI-5P	Illumina MiSeq	412118	2	2	395	98.2278	Arthropoda	Arachnida	Sarcoptiformes	Scheloribatidae				BOLD:ACM7425
TO-6-30-07-2018_COI_2nd	COI-5P	Illumina MiSeq	412118	2	2	402.5	98.7666	Arthropoda	Collembola	Entomobryomorpha	Entomobryidae	Entomobryinae	Entomobrya	Entomobrya nivalis	BOLD:AAA8924
TO-6-30-07-2018_COI_2nd	COI-5P	Illumina MiSeq	412118	2	2	395	99.5868	Arthropoda	Chilopoda	Lithobiomorpha	Lithobiidae		Lithobius	Lithobius forficatus	BOLD:AAD4010
TO-6-30-07-2018_COI_2nd	COI-5P	Illumina MiSeq	412118	58	31	395.31	97.8196	Arthropoda	Collembola	Symphypleona	Sminthurididae				BOLD:ACV5320
TO-6-30-07-2018_COI_2nd	COI-5P	Illumina MiSeq	412118	155	21	394.374	97.2244	Arthropoda	Arachnida	Sarcoptiformes	Liacaridae				BOLD:ADJ2731
TO-6-30-07-2018_COI_2nd	COI-5P	Illumina MiSeq	412118	7	5	410.143	99.3031	Arthropoda	Arachnida	Araneae	Salticidae		Hentzia	Hentzia palmarum, Hentzia mitrata	BOLD:AAC5871
TO-6-30-07-2018_COI_2nd	COI-5P	Illumina MiSeq	412118	5	4	397.4	98.852	Arthropoda	Arachnida	Araneae	Thomisidae		Ozyptila	Ozyptila praticola	BOLD:AAC7413
TO-6-30-07-2018_COI_2nd	COI-5P	Illumina MiSeq	412118	2	2	395	99.4937	Arthropoda	Collembola	Symphypleona	Bourletiellidae				BOLD:AAI4704
TO-6-30-07-2018_COI_2nd	COI-5P	Illumina MiSeq	412118	20	13	395	99.7975	Arthropoda	Arachnida	Sarcoptiformes	Brachychthoniidae				BOLD:ACJ0065
TO-6-30-07-2018_COI_2nd	COI-5P	Illumina MiSeq	412118	6	4	410	99.5528	Arthropoda	Collembola	Entomobryomorpha	Entomobryidae	Entomobryinae	Entomobrya	Entomobrya cf. lanuginosa, Entomobrya nivalis	BOLD:ACP6367
TO-6-30-07-2018_COI_2nd	COI-5P	Illumina MiSeq	412118	38	16	394.105	99.8676	Arthropoda	Collembola	Symphypleona	Katiannidae		Sminthurinus		BOLD:ADJ2288
TO-6-30-07-2018_COI_2nd	COI-5P	Illumina MiSeq	412118	5	2	410	98.1951	Arthropoda	Arachnida	Sarcoptiformes	Brachychthoniidae				BOLD:AAZ6021
TO-6-30-07-2018_COI_2nd	COI-5P	Illumina MiSeq	412118	9	5	396.667	98.1486	Arthropoda	Collembola	Entomobryomorpha	Isotomidae				BOLD:ACD2389
TO-6-30-07-2018_COI_2nd	COI-5P	Illumina MiSeq	412118	10	4	395	99.8481	Arthropoda	Arachnida	Trombidiformes	Tetranychidae	Tetranychinae	Tetranychus		BOLD:ADA6508
TO-6-30-07-2018_COI_2nd	COI-5P	Illumina MiSeq	412118	19	7	400.526	99.9477	Arthropoda	Arachnida	Araneae	Theridiidae		Parasteatoda	Parasteatoda tabulata, Parasteatoda tepidariorum	BOLD:AAC3680
TO-6-30-07-2018_COI_2nd	COI-5P	Illumina MiSeq	412118	3	2	394.667	100	Arthropoda	Collembola	Symphypleona	Dicyrtomidae				BOLD:ACY1830
TO-6-30-07-2018_COI_2nd	COI-5P	Illumina MiSeq	412118	1	1	410	98.0488	Arthropoda	Collembola	Neelipleona	Neelidae				BOLD:ACI9970
TO-6-30-07-2018_COI_2nd	COI-5P	Illumina MiSeq	412118	7	5	409.429	99.163	Arthropoda	Arachnida	Trombidiformes	Tydeidae				BOLD:ACY2432
TO-6-30-07-2018_COI_2nd	COI-5P	Illumina MiSeq	412118	33	20	396.242	99.6553	Arthropoda	Arachnida	Trombidiformes	Tydeidae				BOLD:ACI9974
TO-6-30-07-2018_COI_2nd	COI-5P	Illumina MiSeq	412118	29	14	395.034	98.0971	Arthropoda	Collembola	Symphypleona	Dicyrtomidae	Dicyrtominae	Dicyrtomina	Dicyrtomina sp.	BOLD:AAF5859
TO-6-30-07-2018_COI_2nd	COI-5P	Illumina MiSeq	412118	15	8	399.933	98.5958	Arthropoda	Arachnida	Araneae	Trachelidae		Trachelas	Trachelas tranquillus	BOLD:ADJ4830
TO-6-30-07-2018_COI_2nd	COI-5P	Illumina MiSeq	412118	46	19	395.652	99.6154	Arthropoda	Arachnida	Trombidiformes	Eupodidae				BOLD:ACH3967
TO-6-30-07-2018_COI_2nd	COI-5P	Illumina MiSeq	412118	6	3	394.833	99.5787	Arthropoda	Arachnida	Sarcoptiformes	Oppiidae	Oppiinae	Oppia	Oppia nitens	BOLD:AAF0868
TO-6-30-07-2018_COI_2nd	COI-5P	Illumina MiSeq	412118	33	11	396.364	99.9082	Arthropoda	Arachnida	Trombidiformes	Tarsonemidae				BOLD:ACX7798
TO-6-30-07-2018_COI_2nd	COI-5P	Illumina MiSeq	412118	1	1	394	99.4924	Arthropoda	Arachnida	Mesostigmata	Blattisociidae		Lasioseius	Lasioseius n.sp. 10	BOLD:ACY4441
TO-6-30-07-2018_COI_2nd	COI-5P	Illumina MiSeq	412118	17	12	394.941	98.2278	Arthropoda	Collembola	Entomobryomorpha	Tomoceridae	Tomocerinae	Tomocerus	Tomocerus minor	BOLD:AAB5440
TO-6-30-07-2018_COI_2nd	COI-5P	Illumina MiSeq	412118	93	34	395.151	99.6031	Arthropoda	Arachnida	Trombidiformes	Tydeidae		Tydeus		BOLD:AAH3904
TO-6-30-07-2018_COI_2nd	COI-5P	Illumina MiSeq	412118	20	11	394.9	99.4813	Arthropoda	Arachnida	Sarcoptiformes	Ceratozetidae				BOLD:ACX7394
TO-6-30-07-2018_COI_2nd	COI-5P	Illumina MiSeq	412118	17	6	394.941	99.8659	Arthropoda	Collembola	Entomobryomorpha	Entomobryidae	Entomobryinae	Entomobrya	Entomobrya assuta	BOLD:ACF1714
TO-6-30-07-2018_COI_2nd	COI-5P	Illumina MiSeq	412118	9	9	401.444	99.8294	Arthropoda	Collembola	Symphypleona	Sminthurididae				BOLD:ACV4365
TO-6-30-07-2018_COI_2nd	COI-5P	Illumina MiSeq	412118	56	26	395.411	99.7695	Arthropoda	Arachnida	Trombidiformes	Ereynetidae				BOLD:ACY3125
TO-6-30-07-2018_COI_2nd	COI-5P	Illumina MiSeq	412118	156	68	404.827	99.6295	Arthropoda	Arachnida	Trombidiformes	Eupodidae				BOLD:ACQ9955
TO-6-30-07-2018_COI_2nd	COI-5P	Illumina MiSeq	412118	304	133	395.043	98.7036	Arthropoda	Arachnida	Mesostigmata	Parasitidae				BOLD:ABY2035
TO-6-30-07-2018_COI_2nd	COI-5P	Illumina MiSeq	412118	7	6	401.286	98.9671	Arthropoda	Collembola	Symphypleona	Dicyrtomidae	Dicyrtominae	Dicyrtomina		BOLD:ADL8635
TO-6-30-07-2018_COI_2nd	COI-5P	Illumina MiSeq	412118	15	5	395	99.7468	Arthropoda	Arachnida	Trombidiformes	Tetranychidae		Panonychus	Panonychus ulmi	BOLD:ACK1507
TO-6-30-07-2018_COI_2nd	COI-5P	Illumina MiSeq	412118	131	54	395.779	98.3056	Arthropoda	Collembola	Entomobryomorpha	Entomobryidae				BOLD:AAI5227
TO-6-30-07-2018_COI_2nd	COI-5P	Illumina MiSeq	412118	91	46	394.582	98.4353								BOLD:ACY1816
TO-6-30-07-2018_COI_2nd	COI-5P	Illumina MiSeq	412118	1	1	410	98.0392	Arthropoda	Collembola	Symphypleona	Bourletiellidae		Bourletiella		BOLD:ACC0359
TO-6-30-07-2018_COI_2nd	COI-5P	Illumina MiSeq	412118	18	11	395	98.5513	Arthropoda	Collembola	Symphypleona	Sminthurididae		Sphaeridia	Sphaeridia pumilis	BOLD:ACX9119
TO-6-30-07-2018_COI_2nd	COI-5P	Illumina MiSeq	412118	10	8	398	99.8028	Arthropoda	Collembola	Symphypleona	Sminthurididae				BOLD:ACV4567
TO-6-30-07-2018_COI_2nd	COI-5P	Illumina MiSeq	412118	118	40	395.356	98.8283	Arthropoda	Arachnida	Sarcoptiformes	Oripodidae				BOLD:ACT8621
TO-6-30-07-2018_COI_2nd	COI-5P	Illumina MiSeq	412118	74	26	394.919	99.8562	Arthropoda	Arachnida	Sarcoptiformes	Phthiracaridae		Phthiracarus		BOLD:ACW5437
TO-6-30-07-2018_COI_2nd	COI-5P	Illumina MiSeq	412118	174	66	395.443	99.7487	Arthropoda	Malacostraca	Isopoda	Trichoniscidae	Trichoniscinae	Trichoniscus	Trichoniscus pusillus	BOLD:AAN7523
TO-6-30-07-2018_COI_2nd	COI-5P	Illumina MiSeq	412118	1256	447	395.276	98.2792	Arthropoda	Arachnida	Mesostigmata	Phytoseiidae				BOLD:ACP7425
TO-6-30-07-2018_COI_2nd	COI-5P	Illumina MiSeq	412118	478	181	399.404	99.2992	Arthropoda	Arachnida	Araneae	Theridiidae		Achaearanea, Parasteatoda	Parasteatoda tepidariorum, Parasteatoda simulans	BOLD:AAC0175
TO-6-30-07-2018_COI_2nd	COI-5P	Illumina MiSeq	412118	9	5	395	99.5781	Arthropoda	Malacostraca	Isopoda	Philosciidae		Philoscia	Philoscia muscorum	BOLD:AAH4104
TO-6-30-07-2018_COI_2nd	COI-5P	Illumina MiSeq	412118	9	4	396.556	99.8604	Arthropoda	Arachnida	Trombidiformes	Scutacaridae				BOLD:ACV1109
TO-6-30-07-2018_COI_2nd	COI-5P	Illumina MiSeq	412118	250	101	395.464	99.2897	Arthropoda	Collembola	Entomobryomorpha	Tomoceridae	Tomocerinae	Tomocerus		BOLD:ACL2921
TO-6-30-07-2018_COI_2nd	COI-5P	Illumina MiSeq	412118	8	4	396.625	99.9684	Arthropoda	Malacostraca	Isopoda	Trachelipodidae		Trachelipus	Trachelipus rathkii	BOLD:AAH4100
TO-6-30-07-2018_COI_2nd	COI-5P	Illumina MiSeq	412118	50	19	394.96	97.8481	Arthropoda	Arachnida	Araneae	Tetragnathidae		Tetragnatha	Tetragnatha versicolor, Tetragnatha shoshone	BOLD:AAB7995
TO-6-30-07-2018_COI_2nd	COI-5P	Illumina MiSeq	412118	151	69	404.583	99.2801	Arthropoda	Arachnida	Trombidiformes	Eupodidae				BOLD:ACI9910
TO-6-30-07-2018_COI_2nd	COI-5P	Illumina MiSeq	412118	16	10	395	98.8449								BOLD:ADP3031
TO-6-30-07-2018_COI_2nd	COI-5P	Illumina MiSeq	412118	11	7	394.636	99.61	Arthropoda	Arachnida	Trombidiformes	Bdellidae				BOLD:ACK1205
TO-6-30-07-2018_COI_2nd	COI-5P	Illumina MiSeq	412118	123	46	396.683	99.7774	Arthropoda	Arachnida	Sarcoptiformes	Brachychthoniidae				BOLD:ACY2898
TO-6-30-07-2018_COI_2nd	COI-5P	Illumina MiSeq	412118	29	11	394.966	99.8847	Arthropoda	Arachnida	Trombidiformes	Triophtydeidae		Triophytydeus		BOLD:ACX8432
TO-6-30-07-2018_COI_2nd	COI-5P	Illumina MiSeq	412118	919	318	404.892	98.8288	Arthropoda	Arachnida	Trombidiformes	Tydeidae				BOLD:ADI4630
TO-6-30-07-2018_COI_2nd	COI-5P	Illumina MiSeq	412118	126	45	394.944	99.8674	Arthropoda	Arachnida	Sarcoptiformes	Brachychthoniidae				BOLD:ACV7571
TO-6-30-07-2018_COI_2nd	COI-5P	Illumina MiSeq	412118	2342	720	399.367	99.5491	Arthropoda	Arachnida	Araneae	Theridiidae		Yunohamella	Yunohamella lyrica	BOLD:AAG4815
TO-6-30-07-2018_COI_2nd	COI-5P	Illumina MiSeq	412118	10	7	395	98.9367	Arthropoda	Arachnida	Mesostigmata	Macrochelidae		Macrocheles	Macrocheles willowae	BOLD:AAM8020
TO-6-30-07-2018_COI_2nd	COI-5P	Illumina MiSeq	412118	50	25	397.02	99.7037	Arthropoda	Arachnida	Araneae	Theridiosomatidae		Theridiosoma	Theridiosoma gemmosum	BOLD:AAC6343
TO-6-30-07-2018_COI_2nd	COI-5P	Illumina MiSeq	412118	5	2	407.2	99.9349	Arthropoda	Arachnida	Trombidiformes	Triophtydeidae		Triophytydeus		BOLD:ADD1789
TO-6-30-07-2018_COI_2nd	COI-5P	Illumina MiSeq	412118	464	211	398.002	98.8081	Arthropoda	Collembola	Symphypleona	Katiannidae		Sminthurinus	Sminthurinus elegans	BOLD:AAB3495
TO-6-30-07-2018_COI_2nd	COI-5P	Illumina MiSeq	412118	141	67	399.667	99.2266	Arthropoda	Arachnida	Mesostigmata	Phytoseiidae	Typhlodrominae	Galendromus	Galendromus sp. JCS03	BOLD:ACI5291
TO-6-30-07-2018_COI_2nd	COI-5P	Illumina MiSeq	412118	9	9	404.889	98.5242	Arthropoda	Collembola	Symphypleona	Dicyrtomidae	Dicyrtominae	Dicyrtomina		BOLD:ACI8636
TO-6-30-07-2018_COI_2nd	COI-5P	Illumina MiSeq	412118	11	8	396.364	98.9438	Arthropoda	Collembola	Neelipleona	Neelidae		Megalothorax	Megalothorax willemi L3	BOLD:AAC0898
TO-6-30-07-2018_COI_2nd	COI-5P	Illumina MiSeq	412118	1141	373	395.649	99.0586	Arthropoda	Arachnida	Mesostigmata	Phytoseiidae				BOLD:AAZ6610
TO-6-30-07-2018_COI_2nd	COI-5P	Illumina MiSeq	412118	28	18	395.036	99.3578	Arthropoda	Arachnida	Sarcoptiformes	Oribatellidae		Oribatella		BOLD:ADE1791
TO-6-30-07-2018_COI_2nd	COI-5P	Illumina MiSeq	412118	8	4	394.875	99.9051	Arthropoda	Collembola	Neelipleona	Neelidae				BOLD:AAC0896
TO-6-30-07-2018_COI_2nd	COI-5P	Illumina MiSeq	412118	7	4	397.143	98.631	Arthropoda	Arachnida	Ixodida	Ixodidae	Ixodinae	Ixodes	Ixodes texanus	BOLD:ACF8373
TO-6-30-07-2018_COI_2nd	COI-5P	Illumina MiSeq	412118	23	11	407	99.327	Arthropoda	Arachnida	Sarcoptiformes	Nanorchestidae		Nanorchestes		BOLD:AAW0387
TO-6-30-07-2018_COI_2nd	COI-5P	Illumina MiSeq	412118	138	63	395.42	99.7547	Arthropoda	Collembola	Entomobryomorpha	Entomobryidae	Orchesellinae, Entomobryinae	Orchesella, Entomobrya	Orchesella villosa, Entomobrya multifasciata	BOLD:AAA8726
TO-6-30-07-2018_COI_2nd	COI-5P	Illumina MiSeq	412118	4	2	410	98.7132	Arthropoda	Collembola	Entomobryomorpha	Entomobryidae	Entomobryinae	Entomobrya		BOLD:ADI1544
TO-6-30-07-2018_COI_2nd	COI-5P	Illumina MiSeq	412118	37	20	395.324	98.5693	Arthropoda	Arachnida	Mesostigmata	Phytoseiidae	Amblyseiinae	Neoseiulus	Neoseiulus sp. JCS04	BOLD:ACN7866
TO-6-30-07-2018_COI_2nd	COI-5P	Illumina MiSeq	412118	4	3	395	99.8734	Arthropoda	Arachnida	Trombidiformes	Tarsonemidae				BOLD:ACZ4880
TO-6-30-07-2018_COI_2nd	COI-5P	Illumina MiSeq	412118	13	7	395	98.1066	Arthropoda	Collembola	Entomobryomorpha	Isotomidae		Parisotoma	Parisotoma notabilis, Parisotoma notabilis L2	BOLD:AAB2869
TO-6-30-07-2018_COI_2nd	COI-5P	Illumina MiSeq	412118	30	14	394.9	99.8228	Arthropoda	Arachnida	Sarcoptiformes	Oribatulidae		Phauloppia		BOLD:ACF9074
TO-6-30-07-2018_COI_2nd	COI-5P	Illumina MiSeq	412118	1	1	395	99.4937	Arthropoda	Arachnida	Sarcoptiformes	Eremaeidae				BOLD:ACK1276
TO-6-30-07-2018_COI_2nd	COI-5P	Illumina MiSeq	412118	36	13	394.917	99.8172	Arthropoda	Collembola	Entomobryomorpha	Tomoceridae				BOLD:ACX7999
TO-6-30-07-2018_COI_2nd	COI-5P	Illumina MiSeq	412118	22	12	405.182	99.7301	Arthropoda	Arachnida	Trombidiformes	Eupodidae				BOLD:ACY3115
TO-6-30-07-2018_COI_2nd	COI-5P	Illumina MiSeq	412118	25	13	402.2	98.7669	Arthropoda	Arachnida	Trombidiformes	Tydeidae				BOLD:ACY3441
TO-6-30-07-2018_COI_2nd	COI-5P	Illumina MiSeq	412118	658	247	405.28	99.7419	Arthropoda	Collembola	Entomobryomorpha	Entomobryidae	Entomobryinae	Entomobrya		BOLD:ADH9851
TO-6-30-07-2018_COI_2nd	COI-5P	Illumina MiSeq	412118	3	3	395	98.5654	Arthropoda	Arachnida	Trombidiformes	Anystidae				BOLD:ABW5642
TO-6-30-07-2018_COI_2nd	COI-5P	Illumina MiSeq	412118	1	1	395	98.2234	Arthropoda	Arachnida	Sarcoptiformes	Euphthiracaridae				BOLD:AAM7951
TO-6-30-07-2018_COI_2nd	COI-5P	Illumina MiSeq	412118	17	4	395.882	97.4589	Arthropoda	Arachnida	Trombidiformes	Tydeidae				BOLD:ACY3198
TO-6-30-07-2018_COI_2nd	COI-5P	Illumina MiSeq	412118	273	101	396.278	99.1111	Arthropoda	Arachnida	Araneae	Theridiidae		Enoplognatha	Enoplognatha caricis, Parasteatoda lunata, Enoplognatha ovata, Enoplognatha nr. latimana, Enoplognatha nr. ovata, Enoplognatha latimana	BOLD:AAA6910
TO-6-30-07-2018_COI_2nd	COI-5P	Illumina MiSeq	412118	233	93	395.987	99.2956	Arthropoda	Arachnida	Sarcoptiformes	Oripodidae				BOLD:ABW2696
TO-6-30-07-2018_COI_2nd	COI-5P	Illumina MiSeq	412118	5	4	401	99.7542	Arthropoda	Arachnida	Trombidiformes	Tydeidae				BOLD:ABV1819
TO-6-30-07-2018_COI_2nd	COI-5P	Illumina MiSeq	412118	2	2	395	99.705	Arthropoda	Arachnida	Trombidiformes	Eriophyidae		Aceria	Aceria sp. Z165	BOLD:ADW2616
TO-6-30-07-2018_COI_2nd	COI-5P	Illumina MiSeq	412118	23	11	394.913	98.6128	Arthropoda	Arachnida	Trombidiformes	Tydeidae				BOLD:ABV1817
TO-6-30-07-2018_COI_2nd	COI-5P	Illumina MiSeq	412118	3	1	395	99.7191	Arthropoda	Arachnida	Sarcoptiformes	Punctoribatidae		Punctoribates	Punctoribates palustris	BOLD:AAD9452
TO-6-30-07-2018_COI_2nd	COI-5P	Illumina MiSeq	412118	7	5	407.857	98.8436	Arthropoda	Arachnida	Trombidiformes	Tenuipalpidae		Brevipalpus		BOLD:ADA5899
TO-6-30-07-2018_COI_2nd	COI-5P	Illumina MiSeq	412118	21	11	395	97.9144	Arthropoda	Arachnida	Sarcoptiformes	Scheloribatidae				BOLD:ACL4236
TO-6-30-07-2018_COI_2nd	COI-5P	Illumina MiSeq	412118	4	1	395	100	Arthropoda	Arachnida	Mesostigmata	Parasitidae				BOLD:AAF9093
TO-6-30-07-2018_COI_2nd	COI-5P	Illumina MiSeq	412118	1	1	410	97.654	Arthropoda	Insecta	Coleoptera	Dermestidae	Megatominae	Trogoderma	Trogoderma yunnaeunsis	TAX:911261
TO-6-30-07-2018_COI_2nd	COI-5P	Illumina MiSeq	412118	4	3	398.75	98.8493	Arthropoda	Insecta	Coleoptera	Dermestidae	Megatominae	Trogoderma	Trogoderma teukton	TAX:716828
TO-6-30-07-2018_COI_2nd	COI-5P	Illumina MiSeq	412118	1	1	410	99.7561	Arthropoda	Insecta	Lepidoptera	Erebidae	Lymantriinae	Lymantria	Lymantria dispar	BOLD:AAA2052
TO-6-30-07-2018_COI_2nd	COI-5P	Illumina MiSeq	412118	94	49	404.66	99.683	Annelida	Clitellata	Haplotaxida	Lumbricidae		Lumbricus	Lumbricus terrestris	BOLD:AAC0477
TO-6-30-07-2018_COI_2nd	COI-5P	Illumina MiSeq	412118	1	1	410	100	Mollusca	Bivalvia	Sphaeriida	Sphaeriidae		Sphaerium	Sphaerium occidentale	BOLD:AAV0583
TO-6-30-07-2018_COI_2nd	COI-5P	Illumina MiSeq	412118	183	90	395.093	99.4551	Tardigrada	Eutardigrada	Parachaela	Hypsibiidae		Ramazzottius	Ramazzottius aff. oberhaeuseri 7 DS-2018, Ramazzottius aff. oberhaeuseri 7	BOLD:ABU8533
TO-6-30-07-2018_COI_2nd	COI-5P	Illumina MiSeq	412118	16	11	400.375	97.6591	Tardigrada	Eutardigrada	Parachaela	Macrobiotidae		Paramacrobiotus	Paramacrobiotus tonollii, Paramacrobiotus richtersi	BOLD:ADW7681
TO-6-30-07-2018_COI_2nd	COI-5P	Illumina MiSeq	412118	2	2	413	98.2808	Rotifera	Bdelloidea	Bdelloidea_order_incertae_sedis	Philodinidae				BOLD:ACH3824
TO-6-30-07-2018_COI_2nd	COI-5P	Illumina MiSeq	412118	4	4	406.25	97.9716	Annelida	Clitellata	Haplotaxida	Lumbricidae		Lumbricus	Lumbricus terrestris	BOLD:ACE7699
TO-6-30-07-2018_COI_2nd	COI-5P	Illumina MiSeq	412118	1171	408	395.13	99.7988	Mollusca	Gastropoda	Stylommatophora	Agriolimacidae		Deroceras	Deroceras sp. DNAS-21B-220339, Deroceras reticulatum	BOLD:AAI9663
TO-6-30-07-2018_COI_2nd	COI-5P	Illumina MiSeq	412118	1	1	395	97.5207	Mollusca	Gastropoda	Stylommatophora	Arionidae		Arion	Arion sp., Arion fasciatus, Arion fuscus, Arion silvaticus, Arion subfuscus	BOLD:AAC2849
TO-6-30-07-2018_COI_2nd	COI-5P	Illumina MiSeq	412118	208	79	397.245	99.1311	Annelida	Clitellata	Haplotaxida	Lumbricidae		Lumbricus	Lumbricus terrestris, Lumbricus terrestris L1	BOLD:AAA2504
TO-6-30-07-2018_COI_2nd	COI-5P	Illumina MiSeq	412118	2	2	395	99.6203	Mollusca	Gastropoda	Stylommatophora	Hygromiidae		Trochulus		BOLD:ACV4080
TO-6-30-07-2018_COI_2nd	COI-5P	Illumina MiSeq	412118	5	5	401	99.6482	Rotifera	Bdelloidea	Adinetida	Adinetidae		Adineta	Adineta vaga	BOLD:ACH2464
TO-6-30-07-2018_COI_2nd	COI-5P	Illumina MiSeq	412118	8	2	413	99.4652	Rotifera	Bdelloidea	Philodinida	Habrotrochidae		Habrotrocha	Habrotrocha constricta	BOLD:AAY2545
TO-6-30-07-2018_COI_2nd	COI-5P	Illumina MiSeq	412118	1	1	407	99.5086	Platyhelminthes	Rhabditophora	Tricladida	Geoplanidae	Rhynchodeminae	Rhynchodemus	Rhynchodemus sylvaticus	BOLD:ADF9762
TO-6-30-07-2018_COI_2nd	COI-5P	Illumina MiSeq	412118	6	3	395	99.4093	Annelida	Clitellata	Enchytraeida	Enchytraeidae		Enchytraeus	Enchytraeus buchholzi, Enchytraeus buchholzi CEI	BOLD:ACW0611
TO-6-30-07-2018_COI_2nd	COI-5P	Illumina MiSeq	412118	21	10	412.905	99.5543	Rotifera	Bdelloidea	Philodinida	Habrotrochidae		Habrotrocha	Habrotrocha sp. CWB-2005	BOLD:AAB7960
TO-6-30-07-2018_COI_2nd	COI-5P	Illumina MiSeq	412118	18	7	398.333	99.5566	Annelida	Clitellata	Haplotaxida	Lumbricidae		Lumbricus	Lumbricus terrestris, Lumbricus castaneus, Lumbricus rubellus, Lumbricus rubellus L2	BOLD:AAA7354
TO-6-30-07-2018_COI_2nd	COI-5P	Illumina MiSeq	412118	2	1	413	98.9305	Rotifera	Bdelloidea	Philodinida	Habrotrochidae		Habrotrocha	Habrotrocha sp. Hab6	BOLD:AAM2891
TO-6-30-07-2018_COI_2nd	COI-5P	Illumina MiSeq	412118	6	5	399.833	99.3717	Annelida	Clitellata	Haplotaxida	Lumbricidae		Aporrectodea, Lumbricus	Lumbricus terrestris, Aporrectodea longa	BOLD:AAA2509
TO-6-30-07-2018_COI_2nd	COI-5P	Illumina MiSeq	412118	2	2	412.5	98.1178	Rotifera	Bdelloidea	Philodinida	Habrotrochidae		Habrotrocha	Habrotrocha ligula	BOLD:ACS5893
TO-6-30-07-2018_COI_2nd	COI-5P	Illumina MiSeq	412118	10	7	391.1	98.7234	Mollusca	Gastropoda	Stylommatophora	Succineidae		Succinea	Succinea putris	BOLD:AAN9260
TO-6-30-07-2018_COI_2nd	COI-5P	Illumina MiSeq	412118	610	247	405.002	99.7946	Annelida	Clitellata	Haplotaxida	Lumbricidae		Lumbricus	Lumbricus terrestris	BOLD:ACF3025
TO-1-30-07-2018_COI_2nd	COI-5P	Illumina MiSeq	399262	9	6	410	98.5908	Proteobacteria	Alphaproteobacteria	Rickettsiales	Rickettsiaceae		Wolbachia		TAX:91393
TO-1-30-07-2018_COI_2nd	COI-5P	Illumina MiSeq	399262	36	17	409.944	99.215	Proteobacteria	Alphaproteobacteria	Rickettsiales					TAX:91391
TO-1-30-07-2018_COI_2nd	COI-5P	Illumina MiSeq	399262	39	16	404.897	99.8487	Arthropoda	Insecta	Diptera	Psychodidae	Psychodinae			BOLD:AAZ5592
TO-1-30-07-2018_COI_2nd	COI-5P	Illumina MiSeq	399262	5	2	395.4	98.9884	Arthropoda	Insecta	Hemiptera	Phylloxeridae	Phylloxerinae	Daktulosphaira	Daktulosphaira vitifoliae	BOLD:AAC3947
TO-1-30-07-2018_COI_2nd	COI-5P	Illumina MiSeq	399262	43	13	395.372	98.9058	Arthropoda	Insecta	Coleoptera	Tenebrionidae	Alleculinae	Hymenorus	Hymenorus sobrinus	BOLD:ABY3787
TO-1-30-07-2018_COI_2nd	COI-5P	Illumina MiSeq	399262	1	1	395	99.4937	Arthropoda	Insecta	Lepidoptera	Sphingidae	Sphinginae	Lapara	Lapara bombycoides	BOLD:AAB1249
TO-1-30-07-2018_COI_2nd	COI-5P	Illumina MiSeq	399262	6	3	410.167	97.0744	Arthropoda	Insecta	Coleoptera	Latridiidae	Corticariinae	Melanophthalma	Melanophthalma pumila	BOLD:AAM7680
TO-1-30-07-2018_COI_2nd	COI-5P	Illumina MiSeq	399262	13	6	404	99.5811	Arthropoda	Insecta	Thysanoptera	Thripidae	Thripinae	Anaphothrips	Anaphothrips obscurus	BOLD:AAQ0558
TO-1-30-07-2018_COI_2nd	COI-5P	Illumina MiSeq	399262	223	78	408.601	98.6293	Arthropoda	Insecta	Hemiptera	Cicadellidae	Deltocephalinae	Scaphoideus	Scaphoideus cinerosus	BOLD:AAG8828
TO-1-30-07-2018_COI_2nd	COI-5P	Illumina MiSeq	399262	5214	1362	395.093	99.7356	Arthropoda	Insecta	Coleoptera	Mordellidae	Mordellinae	Mordellaria	Mordellaria serval	BOLD:ABX3317
TO-1-30-07-2018_COI_2nd	COI-5P	Illumina MiSeq	399262	51	25	397.078	99.8226	Arthropoda	Insecta	Diptera	Cecidomyiidae				BOLD:ACW1309
TO-1-30-07-2018_COI_2nd	COI-5P	Illumina MiSeq	399262	3	2	395	99.7468	Arthropoda	Insecta	Hemiptera	Pentatomidae	Pentatominae	Parabrochymena	Parabrochymena florida, Parabrochymena arborea	BOLD:AAM7546
TO-1-30-07-2018_COI_2nd	COI-5P	Illumina MiSeq	399262	11	9	397.818	99.5867	Arthropoda	Insecta	Diptera	Cecidomyiidae				BOLD:ACA9545
TO-1-30-07-2018_COI_2nd	COI-5P	Illumina MiSeq	399262	12	9	395	99.5992	Arthropoda	Insecta	Hemiptera	Pentatomidae	Pentatominae	Brochymena	Brochymena quadripustulata, Brochymena chelonoides	BOLD:AAD9964
TO-1-30-07-2018_COI_2nd	COI-5P	Illumina MiSeq	399262	8985	2304	395.139	99.803	Arthropoda	Insecta	Diptera	Ceratopogonidae	Forcipomyiinae	Dasyhelea		BOLD:AAP6703
TO-1-30-07-2018_COI_2nd	COI-5P	Illumina MiSeq	399262	4904	1271	395.743	99.8197	Arthropoda	Insecta	Psocodea	Psocidae	Psocinae	Trichadenotecnum	Trichadenotecnum alexanderae complex	BOLD:ACE6318
TO-1-30-07-2018_COI_2nd	COI-5P	Illumina MiSeq	399262	12	7	397.417	99.0598	Arthropoda	Insecta	Psocodea	Amphipsocidae	Amphipsocinae	Polypsocus	Polypsocus corruptus	BOLD:AAM8933
TO-1-30-07-2018_COI_2nd	COI-5P	Illumina MiSeq	399262	75	39	407.04	99.7661	Arthropoda	Insecta	Hemiptera	Cicadellidae	Deltocephalinae	Scaphoideus	Scaphoideus major	BOLD:AAY6734
TO-1-30-07-2018_COI_2nd	COI-5P	Illumina MiSeq	399262	1	1	395	97.7215	Arthropoda	Insecta	Diptera	Cecidomyiidae				BOLD:ACA5902
TO-1-30-07-2018_COI_2nd	COI-5P	Illumina MiSeq	399262	14	9	406.786	98.9925	Arthropoda	Insecta	Hemiptera	Aphididae	Chaitophorinae	Chaitophorus	Chaitophorus populicola	BOLD:AAA1279
TO-1-30-07-2018_COI_2nd	COI-5P	Illumina MiSeq	399262	3	2	410	99.6748	Arthropoda	Insecta	Lepidoptera	Gracillariidae	Lithocolletinae	Phyllonorycter	Phyllonorycter sp., Phyllonorycter blancardella	BOLD:AAD1185
TO-1-30-07-2018_COI_2nd	COI-5P	Illumina MiSeq	399262	1	1	395	99.4937	Arthropoda	Insecta	Diptera	Phoridae	Metopininae	Megaselia	Megaselia lombardorum	BOLD:AAG3286
TO-1-30-07-2018_COI_2nd	COI-5P	Illumina MiSeq	399262	459	182	396.85	99.5203	Arthropoda	Insecta	Diptera	Chironomidae	Tanypodinae			BOLD:AAN5340
TO-1-30-07-2018_COI_2nd	COI-5P	Illumina MiSeq	399262	11	5	397.727	97.6455	Arthropoda	Insecta	Psocodea	Psocidae				BOLD:ADK9762
TO-1-30-07-2018_COI_2nd	COI-5P	Illumina MiSeq	399262	23	7	398.913	99.6062	Arthropoda	Insecta	Diptera	Cecidomyiidae				BOLD:ACE8808
TO-1-30-07-2018_COI_2nd	COI-5P	Illumina MiSeq	399262	1828	625	396.43	98.5619	Arthropoda	Insecta	Diptera	Culicidae	Culicinae	Coquillettidia	Coquillettidia perturbans	BOLD:AAI1618
TO-1-30-07-2018_COI_2nd	COI-5P	Illumina MiSeq	399262	39	16	395.128	99.5397	Arthropoda	Insecta	Hemiptera	Aphididae	Calaphidinae	Tinocallis	Tinocallis ulmifolii	BOLD:AAF7491
TO-1-30-07-2018_COI_2nd	COI-5P	Illumina MiSeq	399262	21	12	398.429	99.2271	Arthropoda	Insecta	Coleoptera	Scirtidae	Scirtinae	Scirtes	Scirtes tibialis	BOLD:AAH0215
TO-1-30-07-2018_COI_2nd	COI-5P	Illumina MiSeq	399262	1	1	395	100	Arthropoda	Insecta	Lepidoptera	Gracillariidae	Parornichinae	Parornix	Parornix festinella, Parornix quadripunctella	BOLD:ADM8399
TO-1-30-07-2018_COI_2nd	COI-5P	Illumina MiSeq	399262	152	63	402.276	99.7042	Arthropoda	Insecta	Hymenoptera	Formicidae	Formicinae	Formica	Formica occulta, Formica fusca gr, Formica sp., Formica subsericea, Formica glacialis, Formica fusca, Formica fusca complex, Formica podzolica, Formica subaenescens	BOLD:AAA1468
TO-1-30-07-2018_COI_2nd	COI-5P	Illumina MiSeq	399262	11	7	403.091	98.8726	Arthropoda	Insecta	Hemiptera	Aphrophoridae	Aphrophorinae	Aphrophora	Aphrophora alni	BOLD:ACB7644
TO-1-30-07-2018_COI_2nd	COI-5P	Illumina MiSeq	399262	41	19	409.854	98.7709								BOLD:ADU9559
TO-1-30-07-2018_COI_2nd	COI-5P	Illumina MiSeq	399262	3	3	395	98.0591	Arthropoda	Insecta	Diptera	Chironomidae	Chironominae			BOLD:ACR6102
TO-1-30-07-2018_COI_2nd	COI-5P	Illumina MiSeq	399262	1	1	395	97.2152	Arthropoda	Insecta	Diptera	Chironomidae	Chironominae			BOLD:ACR6101
TO-1-30-07-2018_COI_2nd	COI-5P	Illumina MiSeq	399262	1	1	407	97.7941	Arthropoda	Insecta	Hemiptera	Aphrophoridae	Aphrophorinae	Aphrophora		BOLD:ADJ5101
TO-1-30-07-2018_COI_2nd	COI-5P	Illumina MiSeq	399262	1	1	395	99.7468	Arthropoda	Insecta	Diptera	Phoridae	Metopininae	Megaselia		BOLD:ABW1226
TO-1-30-07-2018_COI_2nd	COI-5P	Illumina MiSeq	399262	20	9	395.75	97.6366	Arthropoda	Insecta	Diptera	Phoridae	Metopininae	Megaselia	Megaselia hardingorum	BOLD:AAG3274
TO-1-30-07-2018_COI_2nd	COI-5P	Illumina MiSeq	399262	1	1	395	97.2152	Arthropoda	Insecta	Diptera	Cecidomyiidae				BOLD:AAG8269
TO-1-30-07-2018_COI_2nd	COI-5P	Illumina MiSeq	399262	93	42	396.376	99.7008	Arthropoda	Insecta	Diptera	Chironomidae	Chironominae	Polypedilum		BOLD:ADJ5300
TO-1-30-07-2018_COI_2nd	COI-5P	Illumina MiSeq	399262	24	11	409.958	99.7357	Arthropoda	Insecta	Diptera	Cecidomyiidae				BOLD:ADJ1060
TO-1-30-07-2018_COI_2nd	COI-5P	Illumina MiSeq	399262	10	8	398	99.5282	Arthropoda	Insecta	Diptera	Cecidomyiidae	Micromyinae	Peromyia	Peromyia monilis	BOLD:AAN5250
TO-1-30-07-2018_COI_2nd	COI-5P	Illumina MiSeq	399262	28	16	396.429	99.5578	Arthropoda	Insecta	Coleoptera	Cerambycidae	Lamiinae	Hyperplatys	Hyperplatys maculata, Hyperplatys aspersa	BOLD:AAE6803
[truncated: 5,418 more rows]
